# Supplementary material for: Dye-incorporated coordination polymers for direct photocatalytic trifluoromethylation of aromatics at metabolically susceptible positions
Source: Nat Commun. 2018 Oct 2;9:4024. doi: 10.1038/s41467-018-05919-6 (PMC6168478; doi:10.1038/s41467-018-05919-6)
Supplement: Supplementary file 5 — Supplementary Data 2 [file 41467_2018_5919_MOESM5_ESM.cif]

####################################################################### 
# 
# This file contains crystal structure data downloaded from the 
# Cambridge Structural Database (CSD) hosted by the Cambridge 
# Crystallographic Data Centre (CCDC).
# 
# Full information about CCDC data access policies and citation 
# guidelines are available at http://www.ccdc.cam.ac.uk/access/V1 
# 
# Audit and citation data items may have been added by the CCDC. 
# Please retain this information to preserve the provenance of 
# this file and to allow appropriate attribution of the data. 
# 
#######################################################################

data_news4
_database_code_depnum_ccdc_archive 'CCDC 1546691'
_audit_update_record             
;
2017-04-27 deposited with the CCDC.
2017-04-27 downloaded from the CCDC.
;

_audit_creation_method           SHELXL-97
_chemical_name_systematic        
; 
 ? 
;
_chemical_name_common            ?
_chemical_melting_point          ?
_chemical_formula_moiety         ?
_chemical_formula_sum            'C78 H62 N4 O21 S6 Zn4'
_chemical_formula_weight         1845.16

loop_
_atom_type_symbol
_atom_type_description
_atom_type_scat_dispersion_real
_atom_type_scat_dispersion_imag
_atom_type_scat_source
C C 0.0033 0.0016 'International Tables Vol C Tables 4.2.6.8 and 6.1.1.4'
H H 0.0000 0.0000 'International Tables Vol C Tables 4.2.6.8 and 6.1.1.4'
N N 0.0061 0.0033 'International Tables Vol C Tables 4.2.6.8 and 6.1.1.4'
O O 0.0106 0.0060 'International Tables Vol C Tables 4.2.6.8 and 6.1.1.4'
S S 0.1246 0.1234 'International Tables Vol C Tables 4.2.6.8 and 6.1.1.4'
Zn Zn 0.2839 1.4301 'International Tables Vol C Tables 4.2.6.8 and 6.1.1.4'

_symmetry_cell_setting           Hexagonal
_symmetry_space_group_name_H-M   R-3c

loop_
_symmetry_equiv_pos_as_xyz
'x, y, z'
'-y, x-y, z'
'-x+y, -x, z'
'y, x, -z+1/2'
'x-y, -y, -z+1/2'
'-x, -x+y, -z+1/2'
'x+2/3, y+1/3, z+1/3'
'-y+2/3, x-y+1/3, z+1/3'
'-x+y+2/3, -x+1/3, z+1/3'
'y+2/3, x+1/3, -z+5/6'
'x-y+2/3, -y+1/3, -z+5/6'
'-x+2/3, -x+y+1/3, -z+5/6'
'x+1/3, y+2/3, z+2/3'
'-y+1/3, x-y+2/3, z+2/3'
'-x+y+1/3, -x+2/3, z+2/3'
'y+1/3, x+2/3, -z+7/6'
'x-y+1/3, -y+2/3, -z+7/6'
'-x+1/3, -x+y+2/3, -z+7/6'
'-x, -y, -z'
'y, -x+y, -z'
'x-y, x, -z'
'-y, -x, z-1/2'
'-x+y, y, z-1/2'
'x, x-y, z-1/2'
'-x+2/3, -y+1/3, -z+1/3'
'y+2/3, -x+y+1/3, -z+1/3'
'x-y+2/3, x+1/3, -z+1/3'
'-y+2/3, -x+1/3, z-1/6'
'-x+y+2/3, y+1/3, z-1/6'
'x+2/3, x-y+1/3, z-1/6'
'-x+1/3, -y+2/3, -z+2/3'
'y+1/3, -x+y+2/3, -z+2/3'
'x-y+1/3, x+2/3, -z+2/3'
'-y+1/3, -x+2/3, z+1/6'
'-x+y+1/3, y+2/3, z+1/6'
'x+1/3, x-y+2/3, z+1/6'

_cell_length_a                   20.8437(17)
_cell_length_b                   20.8437(17)
_cell_length_c                   54.724(10)
_cell_angle_alpha                90.00
_cell_angle_beta                 90.00
_cell_angle_gamma                120.00
_cell_volume                     20590(4)
_cell_formula_units_Z            6
_cell_measurement_temperature    100(2)
_cell_measurement_reflns_used    9887
_cell_measurement_theta_min      2.26
_cell_measurement_theta_max      27.49

_exptl_crystal_description       block
_exptl_crystal_colour            red-brown
_exptl_crystal_size_max          0.24
_exptl_crystal_size_mid          0.24
_exptl_crystal_size_min          0.20
_exptl_crystal_density_meas      ?
_exptl_crystal_density_diffrn    0.893
_exptl_crystal_density_method    'not measured'
_exptl_crystal_F_000             5652
_exptl_absorpt_coefficient_mu    0.825
_exptl_absorpt_correction_type   ?
_exptl_absorpt_correction_T_min  0.8265
_exptl_absorpt_correction_T_max  0.8523
_exptl_absorpt_process_details   ?

_exptl_special_details           
; 
 ? 
;

_diffrn_ambient_temperature      100(2)
_diffrn_radiation_wavelength     0.71073
_diffrn_radiation_type           MoK\a
_diffrn_radiation_source         'fine-focus sealed tube'
_diffrn_radiation_monochromator  graphite
_diffrn_measurement_device_type  'CCD area detector'
_diffrn_measurement_method       'phi and omega scans'
_diffrn_reflns_number            38539
_diffrn_reflns_av_R_equivalents  0.0743
_diffrn_reflns_av_sigmaI/netI    0.1535
_diffrn_reflns_limit_h_min       -21
_diffrn_reflns_limit_h_max       24
_diffrn_reflns_limit_k_min       -24
_diffrn_reflns_limit_k_max       21
_diffrn_reflns_limit_l_min       -50
_diffrn_reflns_limit_l_max       64
_diffrn_reflns_theta_min         2.25
_diffrn_reflns_theta_max         24.99
_reflns_number_total             4016
_reflns_number_gt                1882
_reflns_threshold_expression     >2sigma(I)

_computing_data_collection       'Bruker SMART'
_computing_cell_refinement       'Bruker SMART'
_computing_data_reduction        'Bruker SAINT'
_computing_structure_solution    'Bruker SHELXTL'
_computing_structure_refinement  'Bruker SHELXTL'
_computing_molecular_graphics    'Bruker SHELXTL'
_computing_publication_material  'Bruker SHELXTL'

_refine_special_details          
; 
 Refinement of F^2^ against ALL reflections.  The weighted R-factor wR and 
 goodness of fit S are based on F^2^, conventional R-factors R are based 
 on F, with F set to zero for negative F^2^. The threshold expression of 
 F^2^ > 2sigma(F^2^) is used only for calculating R-factors(gt) etc. and is 
 not relevant to the choice of reflections for refinement.  R-factors based 
 on F^2^ are statistically about twice as large as those based on F, and R- 
 factors based on ALL data will be even larger. 
;

_refine_ls_structure_factor_coef Fsqd
_refine_ls_matrix_type           full
_refine_ls_weighting_scheme      calc
_refine_ls_weighting_details     
'calc w=1/[\s^2^(Fo^2^)+(0.1550P)^2^+0.0000P] where P=(Fo^2^+2Fc^2^)/3'
_atom_sites_solution_primary     direct
_atom_sites_solution_secondary   difmap
_atom_sites_solution_hydrogens   geom
_refine_ls_hydrogen_treatment    constr
_refine_ls_extinction_method     none
_refine_ls_extinction_coef       ?
_refine_ls_number_reflns         4016
_refine_ls_number_parameters     187
_refine_ls_number_restraints     40
_refine_ls_R_factor_all          0.1583
_refine_ls_R_factor_gt           0.1025
_refine_ls_wR_factor_ref         0.2986
_refine_ls_wR_factor_gt          0.2820
_refine_ls_goodness_of_fit_ref   1.000
_refine_ls_restrained_S_all      1.002
_refine_ls_shift/su_max          0.002
_refine_ls_shift/su_mean         0.000

loop_
_atom_site_label
_atom_site_type_symbol
_atom_site_fract_x
_atom_site_fract_y
_atom_site_fract_z
_atom_site_U_iso_or_equiv
_atom_site_adp_type
_atom_site_occupancy
_atom_site_symmetry_multiplicity
_atom_site_calc_flag
_atom_site_refinement_flags
_atom_site_disorder_assembly
_atom_site_disorder_group
Zn1 Zn -0.3333 0.3333 0.05014(4) 0.0364(5) Uani 0.50 3 d SP . .
Zn2 Zn -0.30640(7) 0.26210(7) 0.07027(3) 0.0623(4) Uani 0.50 1 d P . .
S1 S -0.02879(6) 0.48324(7) 0.04405(3) 0.0610(4) Uani 1 1 d . . .
N1 N 0.3333 0.6667 0.01508(18) 0.067(3) Uani 1 3 d S . .
O1 O -0.17636(17) 0.4324(2) 0.06226(9) 0.0842(14) Uani 1 1 d . . .
O2 O -0.2394(3) 0.3397(3) 0.03894(10) 0.0320(14) Uiso 0.50 1 d P A 1
O2' O -0.2260(4) 0.3095(4) 0.04756(14) 0.066(2) Uiso 0.50 1 d P A 2
O3 O -0.3333 0.3333 0.0833 0.050(2) Uani 1 6 d S . .
C1 C -0.0186(3) 0.3978(3) 0.01287(13) 0.085(2) Uani 1 1 d . . .
H1A H -0.0004 0.3783 0.0008 0.102 Uiso 1 1 calc R . .
C2 C -0.0922(3) 0.3642(3) 0.02028(13) 0.098(3) Uani 1 1 d . . .
H2A H -0.1292 0.3176 0.0142 0.118 Uiso 1 1 calc R . .
C3 C -0.1066(3) 0.4028(3) 0.03671(11) 0.0650(18) Uani 1 1 d . A .
C4 C 0.0246(3) 0.4632(2) 0.02542(11) 0.0558(16) Uani 1 1 d . . .
C5 C 0.1382(3) 0.5817(3) 0.03640(12) 0.074(2) Uani 1 1 d . . .
H5A H 0.1098 0.5924 0.0475 0.089 Uiso 1 1 calc R . .
C6 C -0.1765(3) 0.3861(3) 0.04796(10) 0.0648(18) Uani 1 1 d . . .
C7 C 0.1049(2) 0.5155(2) 0.02331(11) 0.0573(16) Uani 1 1 d . . .
C8 C 0.2129(3) 0.6319(3) 0.03318(12) 0.0692(19) Uani 1 1 d . . .
H8A H 0.2347 0.6779 0.0416 0.083 Uiso 1 1 calc R . .
C9 C 0.1490(2) 0.5006(2) 0.00827(11) 0.0571(16) Uani 1 1 d . . .
H9A H 0.1277 0.4546 -0.0002 0.069 Uiso 1 1 calc R . .
C10 C 0.2228(2) 0.5504(2) 0.00524(12) 0.0612(17) Uani 1 1 d . . .
H10A H 0.2514 0.5395 -0.0057 0.073 Uiso 1 1 calc R . .
C11 C 0.2559(2) 0.6164(2) 0.01799(11) 0.0533(16) Uani 1 1 d . . .
C21 C -0.2976(8) 0.0199(6) 0.0408(3) 0.226(7) Uiso 0.33 1 d PDU . .
H21A H -0.3343 -0.0297 0.0444 0.271 Uiso 0.33 1 calc PR . .
C20 C -0.3564(7) 0.0591(9) 0.0699(4) 0.259(8) Uiso 0.33 1 d PDU . .
H20A H -0.3529 0.1017 0.0783 0.388 Uiso 0.33 1 d PR . .
H20B H -0.4008 0.0408 0.0604 0.388 Uiso 0.33 1 d PR . .
H20C H -0.3610 0.0212 0.0810 0.388 Uiso 0.33 1 d PR . .
C24 C -0.1950(7) 0.1618(6) 0.0298(3) 0.225(7) Uiso 0.33 1 d PDU . .
H24A H -0.1530 0.2097 0.0275 0.270 Uiso 0.33 1 calc PR . .
C22 C -0.2520(11) 0.0353(6) 0.0216(4) 0.224(7) Uiso 0.33 1 d PDU . .
H22A H -0.2519 -0.0041 0.0129 0.268 Uiso 0.33 1 calc PR . .
C23 C -0.2052(10) 0.1077(6) 0.0143(3) 0.220(7) Uiso 0.33 1 d PDU . .
H23A H -0.1812 0.1186 -0.0011 0.264 Uiso 0.33 1 calc PR . .
N20 N -0.2901(8) 0.0777(5) 0.0551(3) 0.235(6) Uiso 0.33 1 d PDU . .
C25 C -0.2437(6) 0.1509(5) 0.0492(2) 0.206(6) Uiso 0.33 1 d PDU A .
O20 O -0.2554(9) 0.1974(6) 0.0594(4) 0.265(8) Uiso 0.33 1 d PDU . .
O1W O -0.0298(14) 0.3150(18) 0.0745(6) 0.270(15) Uiso 0.33 1 d P . .
O2W O -0.4488(15) -0.2523(14) 0.0709(6) 0.223(11) Uiso 0.33 1 d P B 1
O3W O -0.3991(17) -0.2117(17) 0.0579(7) 0.261(15) Uiso 0.33 1 d P C 2

loop_
_atom_site_aniso_label
_atom_site_aniso_U_11
_atom_site_aniso_U_22
_atom_site_aniso_U_33
_atom_site_aniso_U_23
_atom_site_aniso_U_13
_atom_site_aniso_U_12
Zn1 0.0279(5) 0.0279(5) 0.0533(12) 0.000 0.000 0.0140(3)
Zn2 0.0476(6) 0.0606(7) 0.0660(9) -0.0026(6) 0.0000(6) 0.0175(6)
S1 0.0323(6) 0.0534(7) 0.0870(11) -0.0207(7) 0.0038(6) 0.0137(6)
N1 0.033(2) 0.033(2) 0.137(8) 0.000 0.000 0.0163(11)
O1 0.0350(18) 0.073(2) 0.124(4) -0.030(3) 0.015(2) 0.0116(17)
O3 0.048(3) 0.048(3) 0.054(5) 0.000 0.000 0.0239(14)
C1 0.051(3) 0.063(3) 0.112(5) -0.026(4) 0.026(3) 0.008(3)
C2 0.053(4) 0.076(4) 0.102(5) -0.043(4) 0.019(4) -0.015(3)
C3 0.038(3) 0.059(3) 0.070(4) -0.011(3) 0.009(3) 0.004(2)
C4 0.044(3) 0.038(3) 0.075(4) -0.001(3) 0.008(3) 0.013(2)
C5 0.034(2) 0.055(3) 0.125(5) -0.034(3) 0.007(3) 0.016(2)
C6 0.044(3) 0.062(3) 0.056(4) -0.022(3) 0.004(3) 0.002(3)
C7 0.030(2) 0.041(3) 0.095(4) -0.007(3) 0.010(3) 0.013(2)
C8 0.046(3) 0.032(2) 0.119(5) -0.020(3) 0.001(3) 0.011(2)
C9 0.036(2) 0.033(2) 0.097(5) -0.019(3) 0.006(3) 0.0124(19)
C10 0.039(2) 0.034(2) 0.111(5) -0.004(3) 0.021(3) 0.018(2)
C11 0.028(2) 0.030(2) 0.101(4) -0.003(2) 0.008(3) 0.0142(18)

_geom_special_details            
; 
 All esds (except the esd in the dihedral angle between two l.s. planes) 
 are estimated using the full covariance matrix.  The cell esds are taken 
 into account individually in the estimation of esds in distances, angles 
 and torsion angles; correlations between esds in cell parameters are only 
 used when they are defined by crystal symmetry.  An approximate (isotropic) 
 treatment of cell esds is used for estimating esds involving l.s. planes. 
;

loop_
_geom_bond_atom_site_label_1
_geom_bond_atom_site_label_2
_geom_bond_distance
_geom_bond_site_symmetry_2
_geom_bond_publ_flag
Zn1 O3 1.817(2) . ?
Zn1 O2 1.991(5) . ?
Zn1 O2 1.991(5) 3_455 ?
Zn1 O2 1.991(5) 2_565 ?
Zn1 Zn2 2.1370(18) . ?
Zn1 Zn2 2.1370(18) 2_565 ?
Zn1 Zn2 2.1370(18) 3_455 ?
Zn1 Zn2 3.124(2) 16_454 ?
Zn1 Zn2 3.125(2) 17_554 ?
Zn1 Zn2 3.125(2) 18_444 ?
Zn2 Zn2 1.729(3) 18_444 ?
Zn2 O1 1.831(4) 3_455 ?
Zn2 O2' 1.917(7) . ?
Zn2 O3 1.9658(15) . ?
Zn2 O1 2.149(5) 17_554 ?
Zn2 O20 2.175(13) . ?
Zn2 O2 2.290(6) . ?
Zn2 Zn2 2.942(3) 17_554 ?
Zn2 Zn1 3.124(2) 16_454 ?
S1 C3 1.698(5) . ?
S1 C4 1.708(6) . ?
N1 C11 1.427(4) 3_565 ?
N1 C11 1.427(4) . ?
N1 C11 1.427(4) 2_665 ?
O1 C6 1.242(7) . ?
O1 Zn2 1.831(4) 2_565 ?
O1 Zn2 2.149(5) 17_554 ?
O2 C6 1.277(7) . ?
O2' C6 1.402(8) . ?
O3 Zn1 1.817(2) 16_454 ?
O3 Zn2 1.9657(15) 16_454 ?
O3 Zn2 1.9658(15) 17_554 ?
O3 Zn2 1.9658(15) 2_565 ?
O3 Zn2 1.9658(15) 3_455 ?
O3 Zn2 1.9659(15) 18_444 ?
C1 C4 1.383(7) . ?
C1 C2 1.390(8) . ?
C2 C3 1.337(8) . ?
C3 C6 1.455(7) . ?
C4 C7 1.475(6) . ?
C5 C8 1.386(6) . ?
C5 C7 1.394(7) . ?
C7 C9 1.382(7) . ?
C8 C11 1.375(7) . ?
C9 C10 1.369(6) . ?
C10 C11 1.381(7) . ?
C21 C22 1.345(9) . ?
C21 N20 1.377(9) . ?
C20 N20 1.476(9) . ?
C20 C20 1.69(4) 18_444 ?
C24 C23 1.339(9) . ?
C24 C25 1.407(9) . ?
C22 C23 1.384(9) . ?
N20 C25 1.377(8) . ?
C25 O20 1.246(9) . ?
O1W O1W 1.17(6) 17_554 ?

loop_
_geom_angle_atom_site_label_1
_geom_angle_atom_site_label_2
_geom_angle_atom_site_label_3
_geom_angle
_geom_angle_site_symmetry_1
_geom_angle_site_symmetry_3
_geom_angle_publ_flag
O3 Zn1 O2 107.92(17) . . ?
O3 Zn1 O2 107.92(17) . 3_455 ?
O2 Zn1 O2 110.97(16) . 3_455 ?
O3 Zn1 O2 107.92(17) . 2_565 ?
O2 Zn1 O2 110.97(16) . 2_565 ?
O2 Zn1 O2 110.97(16) 3_455 2_565 ?
O3 Zn1 Zn2 58.97(6) . . ?
O2 Zn1 Zn2 67.29(17) . . ?
O2 Zn1 Zn2 84.59(15) 3_455 . ?
O2 Zn1 Zn2 163.01(19) 2_565 . ?
O3 Zn1 Zn2 58.97(6) . 2_565 ?
O2 Zn1 Zn2 84.59(15) . 2_565 ?
O2 Zn1 Zn2 163.01(19) 3_455 2_565 ?
O2 Zn1 Zn2 67.29(17) 2_565 2_565 ?
Zn2 Zn1 Zn2 95.82(8) . 2_565 ?
O3 Zn1 Zn2 58.97(6) . 3_455 ?
O2 Zn1 Zn2 163.01(19) . 3_455 ?
O2 Zn1 Zn2 67.29(17) 3_455 3_455 ?
O2 Zn1 Zn2 84.59(15) 2_565 3_455 ?
Zn2 Zn1 Zn2 95.82(8) . 3_455 ?
Zn2 Zn1 Zn2 95.82(8) 2_565 3_455 ?
O3 Zn1 Zn2 35.88(3) . 16_454 ?
O2 Zn1 Zn2 140.99(18) . 16_454 ?
O2 Zn1 Zn2 98.14(17) 3_455 16_454 ?
O2 Zn1 Zn2 80.18(16) 2_565 16_454 ?
Zn2 Zn1 Zn2 91.18(8) . 16_454 ?
Zn2 Zn1 Zn2 64.87(6) 2_565 16_454 ?
Zn2 Zn1 Zn2 31.89(6) 3_455 16_454 ?
O3 Zn1 Zn2 35.88(3) . 17_554 ?
O2 Zn1 Zn2 80.17(16) . 17_554 ?
O2 Zn1 Zn2 140.99(18) 3_455 17_554 ?
O2 Zn1 Zn2 98.14(17) 2_565 17_554 ?
Zn2 Zn1 Zn2 64.87(6) . 17_554 ?
Zn2 Zn1 Zn2 31.89(6) 2_565 17_554 ?
Zn2 Zn1 Zn2 91.18(8) 3_455 17_554 ?
Zn2 Zn1 Zn2 61.00(6) 16_454 17_554 ?
O3 Zn1 Zn2 35.88(3) . 18_444 ?
O2 Zn1 Zn2 98.14(17) . 18_444 ?
O2 Zn1 Zn2 80.18(16) 3_455 18_444 ?
O2 Zn1 Zn2 140.99(18) 2_565 18_444 ?
Zn2 Zn1 Zn2 31.88(6) . 18_444 ?
Zn2 Zn1 Zn2 91.18(8) 2_565 18_444 ?
Zn2 Zn1 Zn2 64.87(6) 3_455 18_444 ?
Zn2 Zn1 Zn2 61.00(6) 16_454 18_444 ?
Zn2 Zn1 Zn2 61.00(6) 17_554 18_444 ?
Zn2 Zn2 O1 74.20(17) 18_444 3_455 ?
Zn2 Zn2 O2' 164.1(2) 18_444 . ?
O1 Zn2 O2' 121.1(3) 3_455 . ?
Zn2 Zn2 O3 63.91(4) 18_444 . ?
O1 Zn2 O3 108.87(14) 3_455 . ?
O2' Zn2 O3 110.7(2) . . ?
Zn2 Zn2 Zn1 107.36(7) 18_444 . ?
O1 Zn2 Zn1 95.40(13) 3_455 . ?
O2' Zn2 Zn1 76.9(3) . . ?
O3 Zn2 Zn1 52.36(6) . . ?
Zn2 Zn2 O1 55.06(13) 18_444 17_554 ?
O1 Zn2 O1 102.6(2) 3_455 17_554 ?
O2' Zn2 O1 113.6(3) . 17_554 ?
O3 Zn2 O1 97.22(11) . 17_554 ?
Zn1 Zn2 O1 148.71(13) . 17_554 ?
Zn2 Zn2 O20 117.6(5) 18_444 . ?
O1 Zn2 O20 82.1(4) 3_455 . ?
O2' Zn2 O20 64.6(5) . . ?
O3 Zn2 O20 168.5(5) . . ?
Zn1 Zn2 O20 132.0(6) . . ?
O1 Zn2 O20 76.3(6) 17_554 . ?
Zn2 Zn2 O2 156.33(15) 18_444 . ?
O1 Zn2 O2 117.4(2) 3_455 . ?
O2' Zn2 O2 23.6(3) . . ?
O3 Zn2 O2 92.43(15) . . ?
Zn1 Zn2 O2 53.32(15) . . ?
O1 Zn2 O2 133.02(19) 17_554 . ?
O20 Zn2 O2 85.4(5) . . ?
Zn2 Zn2 Zn2 81.02(9) 18_444 17_554 ?
O1 Zn2 Zn2 148.79(15) 3_455 17_554 ?
O2' Zn2 Zn2 85.7(2) . 17_554 ?
O3 Zn2 Zn2 41.55(3) . 17_554 ?
Zn1 Zn2 Zn2 74.02(6) . 17_554 ?
O1 Zn2 Zn2 77.42(11) 17_554 17_554 ?
O20 Zn2 Zn2 127.0(5) . 17_554 ?
O2 Zn2 Zn2 80.18(14) . 17_554 ?
Zn2 Zn2 Zn1 40.75(5) 18_444 16_454 ?
O1 Zn2 Zn1 110.04(16) 3_455 16_454 ?
O2' Zn2 Zn1 126.8(2) . 16_454 ?
O3 Zn2 Zn1 32.79(3) . 16_454 ?
Zn1 Zn2 Zn1 85.15(8) . 16_454 ?
O1 Zn2 Zn1 64.76(11) 17_554 16_454 ?
O20 Zn2 Zn1 140.8(6) . 16_454 ?
O2 Zn2 Zn1 117.51(15) . 16_454 ?
Zn2 Zn2 Zn1 41.11(4) 17_554 16_454 ?
C3 S1 C4 92.0(3) . . ?
C11 N1 C11 118.78(18) 3_565 . ?
C11 N1 C11 118.78(18) 3_565 2_665 ?
C11 N1 C11 118.78(18) . 2_665 ?
C6 O1 Zn2 121.3(3) . 2_565 ?
C6 O1 Zn2 123.9(4) . 17_554 ?
Zn2 O1 Zn2 50.74(12) 2_565 17_554 ?
C6 O2 Zn1 122.3(5) . . ?
C6 O2 Zn2 106.2(4) . . ?
Zn1 O2 Zn2 59.39(15) . . ?
C6 O2' Zn2 122.2(5) . . ?
Zn1 O3 Zn1 180.0 16_454 . ?
Zn1 O3 Zn2 68.68(4) 16_454 16_454 ?
Zn1 O3 Zn2 111.33(4) . 16_454 ?
Zn1 O3 Zn2 68.67(4) 16_454 17_554 ?
Zn1 O3 Zn2 111.33(4) . 17_554 ?
Zn2 O3 Zn2 107.56(4) 16_454 17_554 ?
Zn1 O3 Zn2 111.33(4) 16_454 . ?
Zn1 O3 Zn2 68.67(4) . . ?
Zn2 O3 Zn2 152.83(7) 16_454 . ?
Zn2 O3 Zn2 96.91(7) 17_554 . ?
Zn1 O3 Zn2 111.33(4) 16_454 2_565 ?
Zn1 O3 Zn2 68.67(4) . 2_565 ?
Zn2 O3 Zn2 96.91(7) 16_454 2_565 ?
Zn2 O3 Zn2 52.19(8) 17_554 2_565 ?
Zn2 O3 Zn2 107.55(4) . 2_565 ?
Zn1 O3 Zn2 111.33(4) 16_454 3_455 ?
Zn1 O3 Zn2 68.67(4) . 3_455 ?
Zn2 O3 Zn2 52.19(8) 16_454 3_455 ?
Zn2 O3 Zn2 152.84(7) 17_554 3_455 ?
Zn2 O3 Zn2 107.55(4) . 3_455 ?
Zn2 O3 Zn2 107.55(4) 2_565 3_455 ?
Zn1 O3 Zn2 68.67(4) 16_454 18_444 ?
Zn1 O3 Zn2 111.33(4) . 18_444 ?
Zn2 O3 Zn2 107.56(4) 16_454 18_444 ?
Zn2 O3 Zn2 107.55(4) 17_554 18_444 ?
Zn2 O3 Zn2 52.18(8) . 18_444 ?
Zn2 O3 Zn2 152.83(7) 2_565 18_444 ?
Zn2 O3 Zn2 96.91(7) 3_455 18_444 ?
C4 C1 C2 111.2(5) . . ?
C3 C2 C1 114.6(5) . . ?
C2 C3 C6 129.8(5) . . ?
C2 C3 S1 111.3(4) . . ?
C6 C3 S1 118.9(4) . . ?
C1 C4 C7 128.9(5) . . ?
C1 C4 S1 110.8(4) . . ?
C7 C4 S1 120.2(4) . . ?
C8 C5 C7 119.9(5) . . ?
O1 C6 O2 115.8(6) . . ?
O1 C6 O2' 127.6(5) . . ?
O2 C6 O2' 40.5(4) . . ?
O1 C6 C3 117.9(4) . . ?
O2 C6 C3 123.0(5) . . ?
O2' C6 C3 110.1(6) . . ?
C9 C7 C5 118.1(4) . . ?
C9 C7 C4 121.1(4) . . ?
C5 C7 C4 120.8(5) . . ?
C11 C8 C5 121.2(5) . . ?
C10 C9 C7 121.5(4) . . ?
C9 C10 C11 120.5(5) . . ?
C8 C11 C10 118.7(4) . . ?
C8 C11 N1 121.7(5) . . ?
C10 C11 N1 119.6(5) . . ?
C22 C21 N20 118.6(11) . . ?
N20 C20 C20 94.4(12) . 18_444 ?
C23 C24 C25 122.9(10) . . ?
C21 C22 C23 121.0(12) . . ?
C24 C23 C22 117.6(12) . . ?
C25 N20 C21 122.9(11) . . ?
C25 N20 C20 117.8(10) . . ?
C21 N20 C20 113.6(11) . . ?
O20 C25 N20 117.0(10) . . ?
O20 C25 C24 128.3(10) . . ?
N20 C25 C24 114.1(10) . . ?
C25 O20 Zn2 162.2(15) . . ?

_diffrn_measured_fraction_theta_max 0.996
_diffrn_reflns_theta_full        24.99
_diffrn_measured_fraction_theta_full 0.996
_refine_diff_density_max         0.785
_refine_diff_density_min         -0.671
_refine_diff_density_rms         0.127

loop_
_platon_squeeze_void_nr
_platon_squeeze_void_average_x
_platon_squeeze_void_average_y
_platon_squeeze_void_average_z
_platon_squeeze_void_volume
_platon_squeeze_void_count_electrons
_platon_squeeze_void_content
1 0.000 0.000 0.000 993 80 ' '
2 0.000 0.417 0.250 7 0 ' '
3 0.000 0.000 0.500 993 80 ' '
4 0.000 0.583 0.750 7 0 ' '
5 0.333 0.667 0.167 992 81 ' '
6 0.333 0.667 0.667 992 81 ' '
7 0.084 0.751 0.083 6 0 ' '
8 0.084 0.333 0.583 6 0 ' '
9 0.249 0.333 0.083 6 0 ' '
10 0.249 0.916 0.583 6 0 ' '
11 0.338 0.252 0.416 6 0 ' '
12 0.338 0.086 0.916 6 0 ' '
13 0.667 0.333 0.333 991 81 ' '
14 0.667 0.333 0.833 991 81 ' '
15 0.417 0.000 0.250 6 0 ' '
16 0.417 0.417 0.750 6 0 ' '
17 0.583 0.583 0.250 6 0 ' '
18 0.583 0.000 0.750 6 0 ' '
19 0.667 0.916 0.083 6 0 ' '
20 0.667 0.751 0.583 6 0 ' '
21 0.751 0.084 0.417 6 0 ' '
22 0.751 0.667 0.917 6 0 ' '
23 0.916 0.667 0.417 6 0 ' '
24 0.916 0.249 0.917 6 0 ' '
_platon_squeeze_details          
;
;
