# Supplementary material for: Dye-incorporated coordination polymers for direct photocatalytic trifluoromethylation of aromatics at metabolically susceptible positions
Source: Nat Commun. 2018 Oct 2;9:4024. doi: 10.1038/s41467-018-05919-6 (PMC6168478; doi:10.1038/s41467-018-05919-6)
Supplement: Supplementary file 6 — Supplementary Data 3 [file 41467_2018_5919_MOESM6_ESM.cif]

 
data_sad5 
 
_audit_creation_method            SHELXL-97 
_chemical_name_systematic 
; 
 ? 
; 
_chemical_name_common             ? 
_chemical_melting_point           ? 
_chemical_formula_moiety          ? 
_chemical_formula_sum 
 'C92 H68 N6 O15 S6 Zn4' 
_chemical_formula_weight          1951.36 
 
loop_ 
 _atom_type_symbol 
 _atom_type_description 
 _atom_type_scat_dispersion_real 
 _atom_type_scat_dispersion_imag 
 _atom_type_scat_source 
 'C'  'C'   0.0033   0.0016 
 'International Tables Vol C Tables 4.2.6.8 and 6.1.1.4' 
 'H'  'H'   0.0000   0.0000 
 'International Tables Vol C Tables 4.2.6.8 and 6.1.1.4' 
 'N'  'N'   0.0061   0.0033 
 'International Tables Vol C Tables 4.2.6.8 and 6.1.1.4' 
 'O'  'O'   0.0106   0.0060 
 'International Tables Vol C Tables 4.2.6.8 and 6.1.1.4' 
 'S'  'S'   0.1246   0.1234 
 'International Tables Vol C Tables 4.2.6.8 and 6.1.1.4' 
 'Zn'  'Zn'   0.2839   1.4301 
 'International Tables Vol C Tables 4.2.6.8 and 6.1.1.4' 
 
_symmetry_cell_setting           Hexagonal
_symmetry_space_group_name_H-M   R-3c  
 
loop_ 
 _symmetry_equiv_pos_as_xyz 
 'x, y, z' 
 '-y, x-y, z' 
 '-x+y, -x, z' 
 'y, x, -z+1/2' 
 'x-y, -y, -z+1/2' 
 '-x, -x+y, -z+1/2' 
 'x+2/3, y+1/3, z+1/3' 
 '-y+2/3, x-y+1/3, z+1/3' 
 '-x+y+2/3, -x+1/3, z+1/3' 
 'y+2/3, x+1/3, -z+5/6' 
 'x-y+2/3, -y+1/3, -z+5/6' 
 '-x+2/3, -x+y+1/3, -z+5/6' 
 'x+1/3, y+2/3, z+2/3' 
 '-y+1/3, x-y+2/3, z+2/3' 
 '-x+y+1/3, -x+2/3, z+2/3' 
 'y+1/3, x+2/3, -z+7/6' 
 'x-y+1/3, -y+2/3, -z+7/6' 
 '-x+1/3, -x+y+2/3, -z+7/6' 
 '-x, -y, -z' 
 'y, -x+y, -z' 
 'x-y, x, -z' 
 '-y, -x, z-1/2' 
 '-x+y, y, z-1/2' 
 'x, x-y, z-1/2' 
 '-x+2/3, -y+1/3, -z+1/3' 
 'y+2/3, -x+y+1/3, -z+1/3' 
 'x-y+2/3, x+1/3, -z+1/3' 
 '-y+2/3, -x+1/3, z-1/6' 
 '-x+y+2/3, y+1/3, z-1/6' 
 'x+2/3, x-y+1/3, z-1/6' 
 '-x+1/3, -y+2/3, -z+2/3' 
 'y+1/3, -x+y+2/3, -z+2/3' 
 'x-y+1/3, x+2/3, -z+2/3' 
 '-y+1/3, -x+2/3, z+1/6' 
 '-x+y+1/3, y+2/3, z+1/6' 
 'x+1/3, x-y+2/3, z+1/6' 
 
_cell_length_a                    20.8012(19) 
_cell_length_b                    20.8012(19) 
_cell_length_c                    54.361(10) 
_cell_angle_alpha                 90.00 
_cell_angle_beta                  90.00 
_cell_angle_gamma                 120.00 
_cell_volume                      20370(5) 
_cell_formula_units_Z             6 
_cell_measurement_temperature     100(2) 
_cell_measurement_reflns_used     9965 
_cell_measurement_theta_min       2.258 
_cell_measurement_theta_max       27.294 
 
_exptl_crystal_description        BLOCK 
_exptl_crystal_colour             'RED BROWN' 
_exptl_crystal_size_max           0.30 
_exptl_crystal_size_mid           0.28 
_exptl_crystal_size_min           0.24 
_exptl_crystal_density_meas       ? 
_exptl_crystal_density_diffrn     0.954 
_exptl_crystal_density_method     'not measured' 
_exptl_crystal_F_000              5988 
_exptl_absorpt_coefficient_mu     0.835 
_exptl_absorpt_correction_type    NONE 
_exptl_absorpt_correction_T_min   ? 
_exptl_absorpt_correction_T_max   ? 
_exptl_absorpt_process_details    ? 
 
_exptl_special_details 
; 
 ? 
; 
 
_diffrn_ambient_temperature       100(2) 
_diffrn_radiation_wavelength      0.71073 
_diffrn_radiation_type            MoK\a 
_diffrn_radiation_source          'fine-focus sealed tube' 
_diffrn_radiation_monochromator   graphite 
_diffrn_measurement_device_type  'CCD area detector'
_diffrn_measurement_method       'phi and omega scans'
_diffrn_reflns_number             34517 
_diffrn_reflns_av_R_equivalents   0.1993 
_diffrn_reflns_av_sigmaI/netI     0.1800 
_diffrn_reflns_limit_h_min        -24 
_diffrn_reflns_limit_h_max        24 
_diffrn_reflns_limit_k_min        -24 
_diffrn_reflns_limit_k_max        24 
_diffrn_reflns_limit_l_min        -52 
_diffrn_reflns_limit_l_max        64 
_diffrn_reflns_theta_min          2.25 
_diffrn_reflns_theta_max          24.99 
_reflns_number_total              3922 
_reflns_number_gt                 1769 
_reflns_threshold_expression      >2sigma(I) 
 
_computing_data_collection      'Bruker SMART'
_computing_cell_refinement      'Bruker SMART'
_computing_data_reduction       'Bruker SAINT'
_computing_structure_solution   'Bruker SHELXTL'
_computing_structure_refinement 'Bruker SHELXTL'
_computing_molecular_graphics   'Bruker SHELXTL'
_computing_publication_material 'Bruker SHELXTL'
 
_refine_special_details 
; 
 Refinement of F^2^ against ALL reflections.  The weighted R-factor wR and 
 goodness of fit S are based on F^2^, conventional R-factors R are based 
 on F, with F set to zero for negative F^2^. The threshold expression of 
 F^2^ > 2sigma(F^2^) is used only for calculating R-factors(gt) etc. and is 
 not relevant to the choice of reflections for refinement.  R-factors based 
 on F^2^ are statistically about twice as large as those based on F, and R- 
 factors based on ALL data will be even larger. 
; 
 
_refine_ls_structure_factor_coef  Fsqd  
_refine_ls_matrix_type            full 
_refine_ls_weighting_scheme       calc  
_refine_ls_weighting_details 
 'calc w=1/[\s^2^(Fo^2^)+(0.1380P)^2^+0.0000P] where P=(Fo^2^+2Fc^2^)/3' 
_atom_sites_solution_primary      direct 
_atom_sites_solution_secondary    difmap 
_atom_sites_solution_hydrogens    geom 
_refine_ls_hydrogen_treatment     CONSTR 
_refine_ls_extinction_method      none 
_refine_ls_extinction_coef        ? 
_refine_ls_number_reflns          3922 
_refine_ls_number_parameters      287 
_refine_ls_number_restraints      584 
_refine_ls_R_factor_all           0.1610 
_refine_ls_R_factor_gt            0.1000 
_refine_ls_wR_factor_ref          0.2815 
_refine_ls_wR_factor_gt           0.2614 
_refine_ls_goodness_of_fit_ref    1.003 
_refine_ls_restrained_S_all       0.994 
_refine_ls_shift/su_max           0.081 
_refine_ls_shift/su_mean          0.005 
 
loop_ 
 _atom_site_label 
 _atom_site_type_symbol 
 _atom_site_fract_x 
 _atom_site_fract_y 
 _atom_site_fract_z 
 _atom_site_U_iso_or_equiv 
 _atom_site_adp_type 
 _atom_site_occupancy 
 _atom_site_symmetry_multiplicity 
 _atom_site_calc_flag 
 _atom_site_refinement_flags 
 _atom_site_disorder_assembly 
 _atom_site_disorder_group 
Zn1 Zn 0.6667 0.3333 0.11618(4) 0.0284(5) Uani 0.50 3 d SP . . 
Zn2 Zn 0.59386(6) 0.23500(7) 0.09632(3) 0.0416(4) Uani 0.50 1 d P . . 
S1 S 0.36201(7) 0.18365(8) 0.12327(3) 0.0528(5) Uani 1 1 d . A . 
N1 N 0.0000 0.0000 0.15148(18) 0.050(2) Uani 1 3 d SU . . 
C11 C 0.5085(3) 0.2818(3) 0.11825(11) 0.0537(18) Uani 1 1 d U . . 
C8 C 0.0781(3) 0.0510(3) 0.14910(12) 0.0464(16) Uani 1 1 d U . . 
O2 O 0.5074(4) 0.2362(4) 0.10052(16) 0.047(2) Uiso 0.50 1 d PU A 1 
O2' O 0.5106(5) 0.2332(5) 0.10792(19) 0.053(2) Uiso 0.50 1 d PU A 2 
C1 C 0.4403(3) 0.2665(3) 0.13006(12) 0.0592(19) Uani 1 1 d U A . 
C5 C 0.2288(3) 0.1513(3) 0.14428(12) 0.0443(15) Uani 1 1 d U A . 
C9 C 0.1109(3) 0.1177(3) 0.16187(13) 0.0518(16) Uani 1 1 d U . . 
H9A H 0.0823 0.1290 0.1728 0.062 Uiso 1 1 calc R . . 
C6 C 0.1951(3) 0.0849(3) 0.13196(13) 0.0567(17) Uani 1 1 d U . . 
H6A H 0.2242 0.0730 0.1215 0.068 Uiso 1 1 calc R . . 
C10 C 0.1841(3) 0.1664(3) 0.15863(12) 0.0453(16) Uani 1 1 d U . . 
H10A H 0.2052 0.2131 0.1667 0.054 Uiso 1 1 calc R . . 
C7 C 0.1210(3) 0.0351(3) 0.13427(13) 0.0550(17) Uani 1 1 d U . . 
H7A H 0.0995 -0.0106 0.1255 0.066 Uiso 1 1 calc R . . 
C2 C 0.4242(4) 0.3064(4) 0.14476(14) 0.087(3) Uani 1 1 d U . . 
H2A H 0.4596 0.3547 0.1502 0.105 Uiso 1 1 calc R A . 
O1 O 0.5582(4) 0.3602(4) 0.11916(16) 0.055(2) Uiso 0.50 1 d PU . 1 
O1' O 0.5741(3) 0.3278(3) 0.12687(13) 0.0312(16) Uiso 0.50 1 d PU . 2 
C3 C 0.3497(4) 0.2704(4) 0.15152(14) 0.086(2) Uani 1 1 d U A . 
H3A H 0.3301 0.2921 0.1624 0.103 Uiso 1 1 calc R . . 
C4 C 0.3081(3) 0.2042(3) 0.14178(12) 0.0495(16) Uani 1 1 d U . . 
O01 O 0.6667 0.3333 0.0833 0.039(2) Uani 1 6 d S . . 
N2 N 0.3321(4) -0.0760(4) 0.12193(16) 0.258(6) Uani 0.33 1 d PDU B 1 
O4 O 0.4489(8) 0.0390(5) 0.1116(2) 0.193(8) Uani 0.33 1 d PDU B 1 
C28 C 0.4125(4) -0.0340(4) 0.11883(12) 0.232(6) Uani 0.33 1 d PDU B 1 
C21 C 0.2809(4) -0.2061(2) 0.10512(16) 0.269(6) Uani 0.33 1 d PDU B 1 
H21A H 0.3100 -0.2154 0.1165 0.323 Uiso 0.33 1 calc PR B 1 
C22 C 0.2257(4) -0.2677(3) 0.09251(18) 0.277(7) Uani 0.33 1 d PDU B 1 
H22A H 0.2128 -0.3175 0.0960 0.332 Uiso 0.33 1 calc PR B 1 
C23 C 0.1915(5) -0.2479(3) 0.07422(19) 0.273(7) Uani 0.33 1 d PDU B 1 
H23A H 0.1491 -0.2873 0.0665 0.328 Uiso 0.33 1 calc PR B 1 
C24 C 0.2133(5) -0.1760(3) 0.0662(2) 0.266(7) Uani 0.33 1 d PDU B 1 
H24A H 0.1915 -0.1654 0.0526 0.319 Uiso 0.33 1 calc PR B 1 
C25 C 0.2707(5) -0.1213(3) 0.08045(15) 0.270(6) Uani 0.33 1 d PDU B 1 
H25A H 0.2936 -0.0718 0.0744 0.324 Uiso 0.33 1 calc PR B 1 
C26 C 0.2977(5) -0.1324(3) 0.10273(14) 0.267(6) Uani 0.33 1 d PDU B 1 
C27 C 0.3056(7) -0.0234(7) 0.1191(5) 0.215(10) Uani 0.33 1 d PDU B 1 
H27A H 0.2660 -0.0349 0.1310 0.322 Uiso 0.33 1 calc PR B 1 
H27B H 0.2865 -0.0270 0.1024 0.322 Uiso 0.33 1 calc PR B 1 
H27C H 0.3467 0.0271 0.1220 0.322 Uiso 0.33 1 calc PR B 1 
C29 C 0.4530(4) -0.0743(4) 0.12421(10) 0.235(7) Uani 0.33 1 d PDU B 1 
C30 C 0.5246(5) -0.0454(9) 0.1223(2) 0.268(12) Uani 0.33 1 d PDU B 1 
H30A H 0.5470 -0.0744 0.1262 0.322 Uiso 0.33 1 calc PR B 1 
H30B H 0.5545 0.0045 0.1171 0.322 Uiso 0.33 1 calc PR B 1 
C31 C 0.4037(7) -0.1518(6) 0.1323(3) 0.276(12) Uani 0.33 1 d PDU B 1 
H31A H 0.4330 -0.1694 0.1412 0.413 Uiso 0.33 1 calc PR B 1 
H31B H 0.3805 -0.1834 0.1179 0.413 Uiso 0.33 1 calc PR B 1 
H31C H 0.3651 -0.1539 0.1432 0.413 Uiso 0.33 1 calc PR B 1 
N100 N 0.5051(11) 0.1181(9) 0.1102(4) 0.137(6) Uani 0.33 1 d PDU C 2 
C100 C 0.5080(16) 0.0675(12) 0.1188(5) 0.190(7) Uani 0.33 1 d PDU C 2 
C101 C 0.4845(17) 0.0163(13) 0.1420(5) 0.188(9) Uani 0.33 1 d PDU C 2 
H10B H 0.5016 -0.0197 0.1403 0.283 Uiso 0.33 1 calc PR C 2 
H10C H 0.4303 -0.0102 0.1436 0.283 Uiso 0.33 1 calc PR C 2 
H10D H 0.5069 0.0467 0.1567 0.283 Uiso 0.33 1 calc PR C 2 
 
loop_ 
 _atom_site_aniso_label 
 _atom_site_aniso_U_11 
 _atom_site_aniso_U_22 
 _atom_site_aniso_U_33 
 _atom_site_aniso_U_23 
 _atom_site_aniso_U_13 
 _atom_site_aniso_U_12 
Zn1 0.0223(6) 0.0223(6) 0.0408(14) 0.000 0.000 0.0111(3) 
Zn2 0.0449(6) 0.0483(6) 0.0456(9) -0.0027(6) 0.0005(6) 0.0338(5) 
S1 0.0249(6) 0.0388(7) 0.0853(13) -0.0099(8) 0.0004(8) 0.0088(6) 
N1 0.027(2) 0.027(2) 0.097(6) 0.000 0.000 0.0134(11) 
C11 0.030(3) 0.053(3) 0.041(3) -0.004(3) 0.001(3) -0.007(2) 
C8 0.029(2) 0.026(2) 0.084(4) 0.000(2) 0.001(3) 0.0136(18) 
C1 0.035(3) 0.057(3) 0.056(4) -0.009(3) 0.007(3) 0.001(2) 
C5 0.034(2) 0.029(2) 0.067(4) -0.002(3) 0.003(3) 0.014(2) 
C9 0.030(2) 0.030(2) 0.093(4) -0.009(3) 0.011(3) 0.013(2) 
C6 0.034(2) 0.043(3) 0.092(4) -0.014(3) 0.009(3) 0.019(2) 
C10 0.036(2) 0.026(2) 0.071(4) -0.007(3) 0.002(3) 0.013(2) 
C7 0.033(2) 0.032(2) 0.096(4) -0.017(3) 0.007(3) 0.013(2) 
C2 0.056(4) 0.072(4) 0.068(4) -0.039(4) 0.022(3) -0.018(3) 
C3 0.056(3) 0.070(4) 0.088(5) -0.035(4) 0.028(4) -0.002(3) 
C4 0.036(3) 0.032(3) 0.065(4) -0.011(3) 0.008(3) 0.005(2) 
O01 0.042(3) 0.042(3) 0.035(6) 0.000 0.000 0.0209(15) 
N2 0.214(7) 0.225(7) 0.231(7) -0.017(7) 0.044(7) 0.031(7) 
O4 0.210(11) 0.135(10) 0.180(11) -0.044(10) 0.048(11) 0.046(10) 
C28 0.193(7) 0.198(7) 0.209(7) -0.013(7) 0.035(7) 0.024(7) 
C21 0.222(7) 0.238(7) 0.238(7) -0.020(7) 0.050(7) 0.032(7) 
C22 0.228(8) 0.244(8) 0.239(8) -0.018(8) 0.051(8) 0.028(8) 
C23 0.227(8) 0.242(8) 0.235(8) -0.022(8) 0.051(8) 0.031(8) 
C24 0.222(8) 0.238(8) 0.236(8) -0.025(8) 0.056(8) 0.038(8) 
C25 0.221(7) 0.243(7) 0.237(8) -0.023(7) 0.055(7) 0.033(7) 
C26 0.220(7) 0.234(7) 0.234(7) -0.018(7) 0.047(7) 0.029(7) 
C27 0.209(14) 0.186(14) 0.235(15) -0.043(14) 0.040(14) 0.088(13) 
C29 0.196(9) 0.195(9) 0.217(9) -0.021(9) 0.040(9) 0.026(9) 
C30 0.201(15) 0.236(15) 0.225(15) -0.037(15) 0.027(15) 0.002(14) 
C31 0.226(15) 0.234(15) 0.244(15) -0.008(15) 0.045(15) 0.023(14) 
N100 0.116(7) 0.128(7) 0.127(8) 0.013(7) 0.046(7) 0.032(7) 
C100 0.166(9) 0.161(9) 0.179(9) -0.015(9) 0.035(9) 0.033(9) 
C101 0.167(13) 0.158(13) 0.211(14) -0.057(13) 0.043(13) 0.059(12) 
 
_geom_special_details 
; 
 All esds (except the esd in the dihedral angle between two l.s. planes) 
 are estimated using the full covariance matrix.  The cell esds are taken 
 into account individually in the estimation of esds in distances, angles 
 and torsion angles; correlations between esds in cell parameters are only 
 used when they are defined by crystal symmetry.  An approximate (isotropic) 
 treatment of cell esds is used for estimating esds involving l.s. planes. 
; 
 
loop_ 
 _geom_bond_atom_site_label_1 
 _geom_bond_atom_site_label_2 
 _geom_bond_distance 
 _geom_bond_site_symmetry_2 
 _geom_bond_publ_flag 
Zn1 O01 1.786(2) . ? 
Zn1 O1' 1.959(6) 2_655 ? 
Zn1 O1' 1.959(7) 3_665 ? 
Zn1 O1' 1.959(7) . ? 
Zn1 Zn2 2.1321(17) 2_655 ? 
Zn1 Zn2 2.1321(17) . ? 
Zn1 Zn2 2.1321(17) 3_665 ? 
Zn1 Zn2 3.096(2) 17_554 ? 
Zn1 Zn2 3.096(2) 16_544 ? 
Zn1 Zn2 3.096(2) 18_654 ? 
Zn2 Zn2 1.685(3) 16_544 ? 
Zn2 O2 1.826(9) . ? 
Zn2 O2' 1.826(10) . ? 
Zn2 O1 1.945(8) 2_655 ? 
Zn2 O01 1.9693(12) . ? 
Zn2 O2 1.978(9) 16_544 ? 
Zn2 O1' 2.255(7) 2_655 ? 
Zn2 O2' 2.292(10) 16_544 ? 
Zn2 N100 2.323(16) . ? 
Zn2 Zn2 2.979(2) 18_654 ? 
Zn2 Zn1 3.096(2) 16_544 ? 
S1 C4 1.712(6) . ? 
S1 C1 1.717(5) . ? 
N1 C8 1.434(5) 3 ? 
N1 C8 1.434(5) . ? 
N1 C8 1.434(5) 2 ? 
C11 O2' 1.176(12) . ? 
C11 O1' 1.300(8) . ? 
C11 O2 1.344(11) . ? 
C11 O1 1.430(9) . ? 
C11 C1 1.441(8) . ? 
C8 C7 1.360(8) . ? 
C8 C9 1.388(7) . ? 
O2 Zn2 1.978(9) 16_544 ? 
O2' Zn2 2.292(10) 16_544 ? 
C1 C2 1.310(9) . ? 
C5 C10 1.365(8) . ? 
C5 C6 1.372(7) . ? 
C5 C4 1.460(7) . ? 
C9 C10 1.353(6) . ? 
C6 C7 1.367(7) . ? 
C2 C3 1.392(9) . ? 
O1 Zn2 1.945(8) 3_665 ? 
O1' Zn2 2.255(7) 3_665 ? 
C3 C4 1.317(8) . ? 
O01 Zn1 1.786(2) 16_544 ? 
O01 Zn2 1.9693(12) 17_554 ? 
O01 Zn2 1.9693(12) 2_655 ? 
O01 Zn2 1.9693(12) 3_665 ? 
O01 Zn2 1.9693(12) 16_544 ? 
O01 Zn2 1.9694(12) 18_654 ? 
N2 C28 1.459(8) . ? 
N2 C27 1.459(9) . ? 
N2 C26 1.461(8) . ? 
O4 C28 1.373(8) . ? 
C28 C29 1.484(9) . ? 
C21 C26 1.399(4) . ? 
C21 C22 1.400(4) . ? 
C22 C23 1.400(5) . ? 
C23 C24 1.398(5) . ? 
C24 C25 1.401(5) . ? 
C25 C26 1.402(5) . ? 
C29 C30 1.303(9) . ? 
C29 C31 1.481(9) . ? 
N100 C100 1.182(17) . ? 
C100 C101 1.564(17) . ? 
 
loop_ 
 _geom_angle_atom_site_label_1 
 _geom_angle_atom_site_label_2 
 _geom_angle_atom_site_label_3 
 _geom_angle 
 _geom_angle_site_symmetry_1 
 _geom_angle_site_symmetry_3 
 _geom_angle_publ_flag 
O01 Zn1 O1' 107.2(2) . 2_655 ? 
O01 Zn1 O1' 107.2(2) . 3_665 ? 
O1' Zn1 O1' 111.60(19) 2_655 3_665 ? 
O01 Zn1 O1' 107.2(2) . . ? 
O1' Zn1 O1' 111.60(19) 2_655 . ? 
O1' Zn1 O1' 111.60(19) 3_665 . ? 
O01 Zn1 Zn2 59.57(6) . 2_655 ? 
O1' Zn1 Zn2 83.56(18) 2_655 2_655 ? 
O1' Zn1 Zn2 66.8(2) 3_665 2_655 ? 
O1' Zn1 Zn2 163.2(2) . 2_655 ? 
O01 Zn1 Zn2 59.57(6) . . ? 
O1' Zn1 Zn2 66.8(2) 2_655 . ? 
O1' Zn1 Zn2 163.2(2) 3_665 . ? 
O1' Zn1 Zn2 83.56(18) . . ? 
Zn2 Zn1 Zn2 96.62(8) 2_655 . ? 
O01 Zn1 Zn2 59.57(6) . 3_665 ? 
O1' Zn1 Zn2 163.2(2) 2_655 3_665 ? 
O1' Zn1 Zn2 83.56(18) 3_665 3_665 ? 
O1' Zn1 Zn2 66.8(2) . 3_665 ? 
Zn2 Zn1 Zn2 96.62(8) 2_655 3_665 ? 
Zn2 Zn1 Zn2 96.62(8) . 3_665 ? 
O01 Zn1 Zn2 36.42(3) . 17_554 ? 
O1' Zn1 Zn2 141.2(2) 2_655 17_554 ? 
O1' Zn1 Zn2 79.6(2) 3_665 17_554 ? 
O1' Zn1 Zn2 96.7(2) . 17_554 ? 
Zn2 Zn1 Zn2 66.53(7) 2_655 17_554 ? 
Zn2 Zn1 Zn2 91.79(8) . 17_554 ? 
Zn2 Zn1 Zn2 31.20(6) 3_665 17_554 ? 
O01 Zn1 Zn2 36.42(3) . 16_544 ? 
O1' Zn1 Zn2 96.7(2) 2_655 16_544 ? 
O1' Zn1 Zn2 141.2(2) 3_665 16_544 ? 
O1' Zn1 Zn2 79.6(2) . 16_544 ? 
Zn2 Zn1 Zn2 91.79(8) 2_655 16_544 ? 
Zn2 Zn1 Zn2 31.19(6) . 16_544 ? 
Zn2 Zn1 Zn2 66.53(7) 3_665 16_544 ? 
Zn2 Zn1 Zn2 61.89(6) 17_554 16_544 ? 
O01 Zn1 Zn2 36.42(3) . 18_654 ? 
O1' Zn1 Zn2 79.6(2) 2_655 18_654 ? 
O1' Zn1 Zn2 96.7(2) 3_665 18_654 ? 
O1' Zn1 Zn2 141.2(2) . 18_654 ? 
Zn2 Zn1 Zn2 31.20(6) 2_655 18_654 ? 
Zn2 Zn1 Zn2 66.53(7) . 18_654 ? 
Zn2 Zn1 Zn2 91.79(8) 3_665 18_654 ? 
Zn2 Zn1 Zn2 61.89(6) 17_554 18_654 ? 
Zn2 Zn1 Zn2 61.89(6) 16_544 18_654 ? 
Zn2 Zn2 O2 68.5(3) 16_544 . ? 
Zn2 Zn2 O2' 81.4(3) 16_544 . ? 
O2 Zn2 O2' 13.1(5) . . ? 
Zn2 Zn2 O1 162.6(3) 16_544 2_655 ? 
O2 Zn2 O1 127.4(4) . 2_655 ? 
O2' Zn2 O1 114.8(4) . 2_655 ? 
Zn2 Zn2 O01 64.67(4) 16_544 . ? 
O2 Zn2 O01 106.4(3) . . ? 
O2' Zn2 O01 112.0(3) . . ? 
O1 Zn2 O01 111.4(2) 2_655 . ? 
Zn2 Zn2 O2 59.1(3) 16_544 16_544 ? 
O2 Zn2 O2 100.0(5) . 16_544 ? 
O2' Zn2 O2 109.7(3) . 16_544 ? 
O1 Zn2 O2 107.1(4) 2_655 16_544 ? 
O01 Zn2 O2 100.7(2) . 16_544 ? 
Zn2 Zn2 Zn1 107.86(7) 16_544 . ? 
O2 Zn2 Zn1 99.0(3) . . ? 
O2' Zn2 Zn1 93.2(3) . . ? 
O1 Zn2 Zn1 78.6(3) 2_655 . ? 
O01 Zn2 Zn1 51.43(6) . . ? 
O2 Zn2 Zn1 150.0(2) 16_544 . ? 
Zn2 Zn2 O1' 155.41(18) 16_544 2_655 ? 
O2 Zn2 O1' 124.9(3) . 2_655 ? 
O2' Zn2 O1' 112.1(4) . 2_655 ? 
O1 Zn2 O1' 25.7(3) 2_655 2_655 ? 
O01 Zn2 O1' 90.88(18) . 2_655 ? 
O2 Zn2 O1' 128.1(3) 16_544 2_655 ? 
Zn1 Zn2 O1' 52.95(18) . 2_655 ? 
Zn2 Zn2 O2' 52.0(3) 16_544 16_544 ? 
O2 Zn2 O2' 97.5(3) . 16_544 ? 
O2' Zn2 O2' 108.2(5) . 16_544 ? 
O1 Zn2 O2' 113.8(4) 2_655 16_544 ? 
O01 Zn2 O2' 94.9(2) . 16_544 ? 
O2 Zn2 O2' 7.4(4) 16_544 16_544 ? 
Zn1 Zn2 O2' 145.6(2) . 16_544 ? 
O1' Zn2 O2' 133.5(3) 2_655 16_544 ? 
Zn2 Zn2 N100 113.0(5) 16_544 . ? 
O2 Zn2 N100 72.6(6) . . ? 
O2' Zn2 N100 67.5(6) . . ? 
O1 Zn2 N100 70.7(6) 2_655 . ? 
O01 Zn2 N100 177.7(5) . . ? 
O2 Zn2 N100 77.5(6) 16_544 . ? 
Zn1 Zn2 N100 130.6(6) . . ? 
O1' Zn2 N100 91.4(5) 2_655 . ? 
O2' Zn2 N100 83.2(6) 16_544 . ? 
Zn2 Zn2 Zn2 80.98(9) 16_544 18_654 ? 
O2 Zn2 Zn2 144.2(3) . 18_654 ? 
O2' Zn2 Zn2 152.5(3) . 18_654 ? 
O1 Zn2 Zn2 85.9(2) 2_655 18_654 ? 
O01 Zn2 Zn2 40.86(4) . 18_654 ? 
O2 Zn2 Zn2 78.6(2) 16_544 18_654 ? 
Zn1 Zn2 Zn2 72.44(6) . 18_654 ? 
O1' Zn2 Zn2 78.34(17) 2_655 18_654 ? 
O2' Zn2 Zn2 76.5(2) 16_544 18_654 ? 
N100 Zn2 Zn2 139.4(6) . 18_654 ? 
Zn2 Zn2 Zn1 40.95(5) 16_544 16_544 ? 
O2 Zn2 Zn1 104.6(3) . 16_544 ? 
O2' Zn2 Zn1 115.9(3) . 16_544 ? 
O1 Zn2 Zn1 126.9(2) 2_655 16_544 ? 
O01 Zn2 Zn1 32.57(3) . 16_544 ? 
O2 Zn2 Zn1 68.9(2) 16_544 16_544 ? 
Zn1 Zn2 Zn1 84.00(8) . 16_544 ? 
O1' Zn2 Zn1 115.74(17) 2_655 16_544 ? 
O2' Zn2 Zn1 62.6(2) 16_544 16_544 ? 
N100 Zn2 Zn1 145.4(5) . 16_544 ? 
Zn2 Zn2 Zn1 41.03(4) 18_654 16_544 ? 
C4 S1 C1 91.9(3) . . ? 
C8 N1 C8 119.19(15) 3 . ? 
C8 N1 C8 119.19(15) 3 2 ? 
C8 N1 C8 119.19(15) . 2 ? 
O2' C11 O1' 109.2(8) . . ? 
O2' C11 O2 17.5(7) . . ? 
O1' C11 O2 114.8(7) . . ? 
O2' C11 O1 132.9(7) . . ? 
O1' C11 O1 41.8(4) . . ? 
O2 C11 O1 125.3(6) . . ? 
O2' C11 C1 118.6(6) . . ? 
O1' C11 C1 123.8(6) . . ? 
O2 C11 C1 119.7(5) . . ? 
O1 C11 C1 107.8(6) . . ? 
C7 C8 C9 119.0(4) . . ? 
C7 C8 N1 120.8(5) . . ? 
C9 C8 N1 120.2(5) . . ? 
C11 O2 Zn2 115.4(5) . . ? 
C11 O2 Zn2 129.1(5) . 16_544 ? 
Zn2 O2 Zn2 52.4(2) . 16_544 ? 
C11 O2' Zn2 126.1(7) . . ? 
C11 O2' Zn2 116.9(7) . 16_544 ? 
Zn2 O2' Zn2 46.6(2) . 16_544 ? 
C2 C1 C11 131.8(5) . . ? 
C2 C1 S1 110.6(5) . . ? 
C11 C1 S1 117.4(5) . . ? 
C10 C5 C6 116.5(5) . . ? 
C10 C5 C4 121.6(5) . . ? 
C6 C5 C4 121.9(5) . . ? 
C10 C9 C8 119.4(6) . . ? 
C7 C6 C5 122.2(6) . . ? 
C9 C10 C5 122.9(5) . . ? 
C8 C7 C6 119.9(5) . . ? 
C1 C2 C3 112.9(6) . . ? 
C11 O1 Zn2 119.7(6) . 3_665 ? 
C11 O1' Zn1 125.1(5) . . ? 
C11 O1' Zn2 108.0(5) . 3_665 ? 
Zn1 O1' Zn2 60.30(18) . 3_665 ? 
C4 C3 C2 115.3(7) . . ? 
C3 C4 C5 130.8(6) . . ? 
C3 C4 S1 109.2(4) . . ? 
C5 C4 S1 120.1(4) . . ? 
Zn1 O01 Zn1 180.0 . 16_544 ? 
Zn1 O01 Zn2 111.01(4) . 17_554 ? 
Zn1 O01 Zn2 68.99(4) 16_544 17_554 ? 
Zn1 O01 Zn2 69.00(4) . 2_655 ? 
Zn1 O01 Zn2 111.00(4) 16_544 2_655 ? 
Zn2 O01 Zn2 98.29(7) 17_554 2_655 ? 
Zn1 O01 Zn2 69.00(4) . . ? 
Zn1 O01 Zn2 111.00(4) 16_544 . ? 
Zn2 O01 Zn2 151.08(7) 17_554 . ? 
Zn2 O01 Zn2 107.90(4) 2_655 . ? 
Zn1 O01 Zn2 69.00(4) . 3_665 ? 
Zn1 O01 Zn2 111.01(4) 16_544 3_665 ? 
Zn2 O01 Zn2 50.66(8) 17_554 3_665 ? 
Zn2 O01 Zn2 107.90(4) 2_655 3_665 ? 
Zn2 O01 Zn2 107.90(4) . 3_665 ? 
Zn1 O01 Zn2 111.01(4) . 16_544 ? 
Zn1 O01 Zn2 68.99(4) 16_544 16_544 ? 
Zn2 O01 Zn2 107.90(4) 17_554 16_544 ? 
Zn2 O01 Zn2 151.08(7) 2_655 16_544 ? 
Zn2 O01 Zn2 50.66(8) . 16_544 ? 
Zn2 O01 Zn2 98.29(7) 3_665 16_544 ? 
Zn1 O01 Zn2 111.01(4) . 18_654 ? 
Zn1 O01 Zn2 68.99(4) 16_544 18_654 ? 
Zn2 O01 Zn2 107.89(4) 17_554 18_654 ? 
Zn2 O01 Zn2 50.66(8) 2_655 18_654 ? 
Zn2 O01 Zn2 98.29(7) . 18_654 ? 
Zn2 O01 Zn2 151.08(7) 3_665 18_654 ? 
Zn2 O01 Zn2 107.89(4) 16_544 18_654 ? 
C28 N2 C27 106.7(7) . . ? 
C28 N2 C26 110.6(6) . . ? 
C27 N2 C26 108.0(10) . . ? 
O4 C28 N2 122.0(8) . . ? 
O4 C28 C29 121.7(8) . . ? 
N2 C28 C29 116.3(7) . . ? 
C26 C21 C22 126.8(6) . . ? 
C23 C22 C21 112.6(5) . . ? 
C24 C23 C22 126.6(5) . . ? 
C23 C24 C25 112.7(6) . . ? 
C24 C25 C26 126.4(6) . . ? 
C21 C26 C25 111.1(6) . . ? 
C21 C26 N2 124.5(5) . . ? 
C25 C26 N2 124.1(5) . . ? 
C30 C29 C31 122.3(10) . . ? 
C30 C29 C28 124.5(9) . . ? 
C31 C29 C28 113.2(7) . . ? 
C100 N100 Zn2 134(2) . . ? 
N100 C100 C101 142(3) . . ? 
 
_diffrn_measured_fraction_theta_max    0.981 
_diffrn_reflns_theta_full              24.99 
_diffrn_measured_fraction_theta_full   0.981 
_refine_diff_density_max    0.638 
_refine_diff_density_min   -0.534 
_refine_diff_density_rms    0.116 

loop_
  _platon_squeeze_void_nr
  _platon_squeeze_void_average_x
  _platon_squeeze_void_average_y
  _platon_squeeze_void_average_z
  _platon_squeeze_void_volume
  _platon_squeeze_void_count_electrons
  _platon_squeeze_void_content
   1  0.000  0.000  0.000       293        43 ' '
   2  0.024  0.689  0.084       127        21 ' '
   3  0.000  0.358  0.250       129        21 ' '
   4 -0.025  0.667  0.417       129        21 ' '
   5  0.000  0.001  0.500       290        43 ' '
   6  0.024  0.335  0.584       127        21 ' '
   7  0.000  0.642  0.750       129        20 ' '
   8 -0.024  0.311  0.916       127        21 ' '
   9  0.336  0.667  0.167       289        43 ' '
  10  0.336  0.669  0.667       289        43 ' '
  11  0.312  0.333  0.083       126        21 ' '
  12  0.312  0.978  0.583       126        21 ' '
  13  0.357  1.002  0.251       127        20 ' '
  14  0.357  0.356  0.751       127        20 ' '
  15  0.335  0.311  0.416       128        21 ' '
  16  0.335  1.024  0.916       127        21 ' '
  17  0.667  0.333  0.333       285        43 ' '
  18  0.667  0.333  0.833       285        42 ' '
  19  0.645  0.645  0.250       126        20 ' '
  20  0.645  1.000  0.750       125        20 ' '
  21  0.688  1.021  0.417       125        20 ' '
  22  0.688  0.667  0.917       125        20 ' '
  23  0.667  0.978  0.083       125        20 ' '
  24  0.667  0.688  0.583       126        21 ' '
_platon_squeeze_details
;
;
