# Supplementary material for: Dye-incorporated coordination polymers for direct photocatalytic trifluoromethylation of aromatics at metabolically susceptible positions
Source: Nat Commun. 2018 Oct 2;9:4024. doi: 10.1038/s41467-018-05919-6 (PMC6168478; doi:10.1038/s41467-018-05919-6)
Supplement: Supplementary file 7 — Supplementary Data 4 [file 41467_2018_5919_MOESM7_ESM.cif]

####################################################################### 
# 
# This file contains crystal structure data downloaded from the 
# Cambridge Structural Database (CSD) hosted by the Cambridge 
# Crystallographic Data Centre (CCDC).
# 
# Full information about CCDC data access policies and citation 
# guidelines are available at http://www.ccdc.cam.ac.uk/access/V1 
# 
# Audit and citation data items may have been added by the CCDC. 
# Please retain this information to preserve the provenance of 
# this file and to allow appropriate attribution of the data. 
# 
#######################################################################

data_zn3
_database_code_depnum_ccdc_archive 'CCDC 1415190'
_audit_update_record             
;
2015-07-26 deposited with the CCDC.
2017-04-27 downloaded from the CCDC.
;

_audit_creation_method           SHELXL-97
_chemical_name_systematic        
'Zn-TCTA encapsulated N-methyl-N-(2-methylbut-2-enoyl)benzamide'
_chemical_name_common            ?
_chemical_melting_point          ?
_chemical_formula_moiety         ?
_chemical_formula_sum            'C92 H68 N4 O18 S6 Zn4'
_chemical_formula_weight         1971.34

loop_
_atom_type_symbol
_atom_type_description
_atom_type_scat_dispersion_real
_atom_type_scat_dispersion_imag
_atom_type_scat_source
C C 0.0033 0.0016 'International Tables Vol C Tables 4.2.6.8 and 6.1.1.4'
H H 0.0000 0.0000 'International Tables Vol C Tables 4.2.6.8 and 6.1.1.4'
N N 0.0061 0.0033 'International Tables Vol C Tables 4.2.6.8 and 6.1.1.4'
O O 0.0106 0.0060 'International Tables Vol C Tables 4.2.6.8 and 6.1.1.4'
S S 0.1246 0.1234 'International Tables Vol C Tables 4.2.6.8 and 6.1.1.4'
Zn Zn 0.2839 1.4301 'International Tables Vol C Tables 4.2.6.8 and 6.1.1.4'

_symmetry_cell_setting           Hexagonal
_symmetry_space_group_name_H-M   R-3c

loop_
_symmetry_equiv_pos_as_xyz
'x, y, z'
'-y, x-y, z'
'-x+y, -x, z'
'y, x, -z+1/2'
'x-y, -y, -z+1/2'
'-x, -x+y, -z+1/2'
'x+2/3, y+1/3, z+1/3'
'-y+2/3, x-y+1/3, z+1/3'
'-x+y+2/3, -x+1/3, z+1/3'
'y+2/3, x+1/3, -z+5/6'
'x-y+2/3, -y+1/3, -z+5/6'
'-x+2/3, -x+y+1/3, -z+5/6'
'x+1/3, y+2/3, z+2/3'
'-y+1/3, x-y+2/3, z+2/3'
'-x+y+1/3, -x+2/3, z+2/3'
'y+1/3, x+2/3, -z+7/6'
'x-y+1/3, -y+2/3, -z+7/6'
'-x+1/3, -x+y+2/3, -z+7/6'
'-x, -y, -z'
'y, -x+y, -z'
'x-y, x, -z'
'-y, -x, z-1/2'
'-x+y, y, z-1/2'
'x, x-y, z-1/2'
'-x+2/3, -y+1/3, -z+1/3'
'y+2/3, -x+y+1/3, -z+1/3'
'x-y+2/3, x+1/3, -z+1/3'
'-y+2/3, -x+1/3, z-1/6'
'-x+y+2/3, y+1/3, z-1/6'
'x+2/3, x-y+1/3, z-1/6'
'-x+1/3, -y+2/3, -z+2/3'
'y+1/3, -x+y+2/3, -z+2/3'
'x-y+1/3, x+2/3, -z+2/3'
'-y+1/3, -x+2/3, z+1/6'
'-x+y+1/3, y+2/3, z+1/6'
'x+1/3, x-y+2/3, z+1/6'

_cell_length_a                   20.852(2)
_cell_length_b                   20.852(2)
_cell_length_c                   54.185(12)
_cell_angle_alpha                90.00
_cell_angle_beta                 90.00
_cell_angle_gamma                120.00
_cell_volume                     20404(6)
_cell_formula_units_Z            6
_cell_measurement_temperature    100(2)
_cell_measurement_reflns_used    8042
_cell_measurement_theta_min      2.255
_cell_measurement_theta_max      27.44

_exptl_crystal_description       BLOCK
_exptl_crystal_colour            'Red Brown'
_exptl_crystal_size_max          0.28
_exptl_crystal_size_mid          0.25
_exptl_crystal_size_min          0.22
_exptl_crystal_density_meas      ?
_exptl_crystal_density_diffrn    0.963
_exptl_crystal_density_method    'not measured'
_exptl_crystal_F_000             6048
_exptl_absorpt_coefficient_mu    0.835
_exptl_absorpt_correction_type   NONE
_exptl_absorpt_correction_T_min  ?
_exptl_absorpt_correction_T_max  ?
_exptl_absorpt_process_details   ?

_exptl_special_details           
; 
 ? 
;

_diffrn_ambient_temperature      100(2)
_diffrn_radiation_wavelength     0.71073
_diffrn_radiation_type           MoK\a
_diffrn_radiation_source         'fine-focus sealed tube'
_diffrn_radiation_monochromator  graphite
_diffrn_measurement_device_type  'CCD area detector'
_diffrn_measurement_method       'phi and omega scans'
_diffrn_reflns_number            31424
_diffrn_reflns_av_R_equivalents  0.1237
_diffrn_reflns_av_sigmaI/netI    0.2898
_diffrn_reflns_limit_h_min       -24
_diffrn_reflns_limit_h_max       24
_diffrn_reflns_limit_k_min       -24
_diffrn_reflns_limit_k_max       24
_diffrn_reflns_limit_l_min       -64
_diffrn_reflns_limit_l_max       58
_diffrn_reflns_theta_min         2.26
_diffrn_reflns_theta_max         25.00
_reflns_number_total             3971
_reflns_number_gt                1306
_reflns_threshold_expression     >2sigma(I)

_computing_data_collection       'Bruker SMART'
_computing_cell_refinement       'Bruker SMART'
_computing_data_reduction        'Bruker SAINT'
_computing_structure_solution    'Bruker SHELXTL'
_computing_structure_refinement  'Bruker SHELXTL'
_computing_molecular_graphics    'Bruker SHELXTL'
_computing_publication_material  'Bruker SHELXTL'

_refine_special_details          
; 
 Refinement of F^2^ against ALL reflections.  The weighted R-factor wR and 
 goodness of fit S are based on F^2^, conventional R-factors R are based 
 on F, with F set to zero for negative F^2^. The threshold expression of 
 F^2^ > 2sigma(F^2^) is used only for calculating R-factors(gt) etc. and is 
 not relevant to the choice of reflections for refinement.  R-factors based 
 on F^2^ are statistically about twice as large as those based on F, and R- 
 factors based on ALL data will be even larger. 
;

_refine_ls_structure_factor_coef Fsqd
_refine_ls_matrix_type           full
_refine_ls_weighting_scheme      calc
_refine_ls_weighting_details     
'calc w=1/[\s^2^(Fo^2^)+(0.0150P)^2^+0.0000P] where P=(Fo^2^+2Fc^2^)/3'
_atom_sites_solution_primary     direct
_atom_sites_solution_secondary   difmap
_atom_sites_solution_hydrogens   geom
_refine_ls_hydrogen_treatment    CONSTR
_refine_ls_extinction_method     none
_refine_ls_extinction_coef       ?
_refine_ls_number_reflns         3971
_refine_ls_number_parameters     302
_refine_ls_number_restraints     281
_refine_ls_R_factor_all          0.2123
_refine_ls_R_factor_gt           0.1027
_refine_ls_wR_factor_ref         0.2798
_refine_ls_wR_factor_gt          0.2567
_refine_ls_goodness_of_fit_ref   1.030
_refine_ls_restrained_S_all      1.027
_refine_ls_shift/su_max          0.009
_refine_ls_shift/su_mean         0.001

loop_
_atom_site_label
_atom_site_type_symbol
_atom_site_fract_x
_atom_site_fract_y
_atom_site_fract_z
_atom_site_U_iso_or_equiv
_atom_site_adp_type
_atom_site_occupancy
_atom_site_symmetry_multiplicity
_atom_site_calc_flag
_atom_site_refinement_flags
_atom_site_disorder_assembly
_atom_site_disorder_group
Zn1 Zn 0.6667 1.3333 0.05023(4) 0.0342(5) Uani 0.50 3 d SP . .
Zn2 Zn 0.64205(6) 1.23467(6) 0.09635(2) 0.0442(4) Uani 0.50 1 d P . .
S1 S 0.51784(7) 1.48869(7) 0.04306(3) 0.0581(5) Uani 1 1 d . . .
O01 O 0.6667 1.3333 0.0833 0.043(2) Uani 1 6 d S . .
O1 O 0.6911(3) 1.4659(4) 0.04703(12) 0.054(2) Uani 0.50 1 d P . 1
O1' O 0.6589(3) 1.4182(3) 0.03813(14) 0.049(2) Uani 0.50 1 d P . 2
O2 O 0.56803(18) 1.39356(18) 0.06224(8) 0.0662(13) Uani 1 1 d . . .
N1 N 0.3333 1.6667 0.01429(15) 0.050(2) Uani 1 3 d S . .
C1 C 0.6151(3) 1.4408(3) 0.04821(10) 0.0559(17) Uani 1 1 d . . .
C2 C 0.6015(3) 1.4945(3) 0.03667(12) 0.068(2) Uani 1 1 d . . .
C3 C 0.6424(3) 1.5494(4) 0.02188(12) 0.118(2) Uani 1 1 d . . .
H3A H 0.6900 1.5601 0.0164 0.142 Uiso 1 1 calc R . .
C4 C 0.6087(3) 1.5919(4) 0.01472(13) 0.110(3) Uani 1 1 d . . .
H4A H 0.6313 1.6335 0.0040 0.132 Uiso 1 1 calc R . .
C5 C 0.5395(3) 1.5652(3) 0.02519(11) 0.0572(19) Uani 1 1 d . . .
C6 C 0.4858(3) 1.5905(3) 0.02202(11) 0.0486(17) Uani 1 1 d . . .
C7 C 0.5003(3) 1.6499(3) 0.00772(11) 0.0542(19) Uani 1 1 d . . .
H7A H 0.5471 1.6762 -0.0002 0.065 Uiso 1 1 calc R . .
C8 C 0.4493(2) 1.6739(3) 0.00427(11) 0.0499(17) Uani 1 1 d . . .
H8A H 0.4601 1.7132 -0.0069 0.060 Uiso 1 1 calc R . .
C9 C 0.3849(2) 1.6415(2) 0.01671(10) 0.0448(17) Uani 1 1 d . . .
C10 C 0.3699(2) 1.5831(3) 0.03234(11) 0.060(2) Uani 1 1 d . . .
H10A H 0.3243 1.5600 0.0411 0.073 Uiso 1 1 calc R . .
C11 C 0.4189(3) 1.5570(3) 0.03573(11) 0.0600(19) Uani 1 1 d . . .
H11A H 0.4079 1.5178 0.0469 0.072 Uiso 1 1 calc R . .
N2 N 0.5905(10) 0.9874(5) 0.1115(2) 0.217(5) Uani 0.33 1 d PDU . .
O3 O 0.6007(9) 0.9622(7) 0.0762(2) 0.246(8) Uani 0.33 1 d PDU . .
O4 O 0.5450(7) 0.9831(9) 0.1496(3) 0.217(8) Uani 0.33 1 d PDU . .
C12 C 0.4809(2) 0.77397(15) 0.09770(12) 0.270(4) Uani 0.33 1 d PDU . .
H12A H 0.4477 0.7794 0.1084 0.324 Uiso 0.33 1 calc PR . .
C13 C 0.46241(19) 0.70066(16) 0.09337(12) 0.266(5) Uani 0.33 1 d PDU . .
H13A H 0.4187 0.6579 0.0989 0.319 Uiso 0.33 1 calc PR . .
C14 C 0.5190(2) 0.70089(16) 0.07958(12) 0.272(5) Uani 0.33 1 d PDU . .
H14A H 0.5173 0.6545 0.0788 0.327 Uiso 0.33 1 calc PR . .
C15 C 0.5779(2) 0.75796(17) 0.06671(12) 0.272(5) Uani 0.33 1 d PDU . .
H15A H 0.6105 0.7523 0.0558 0.327 Uiso 0.33 1 calc PR . .
C16 C 0.5809(2) 0.82470(17) 0.07241(11) 0.264(4) Uani 0.33 1 d PDU . .
H16A H 0.6171 0.8663 0.0634 0.316 Uiso 0.33 1 calc PR . .
C17 C 0.5397(3) 0.84074(16) 0.08908(14) 0.261(4) Uani 0.33 1 d PDU . .
C18 C 0.5626(13) 0.9224(5) 0.0962(3) 0.239(5) Uani 0.33 1 d PDU . .
C19 C 0.5905(9) 1.0593(7) 0.1105(3) 0.140(6) Uani 0.33 1 d PDU . .
H19A H 0.5956 1.0758 0.0933 0.210 Uiso 0.33 1 calc PR . .
H19B H 0.6321 1.0967 0.1202 0.210 Uiso 0.33 1 calc PR . .
H19C H 0.5440 1.0524 0.1173 0.210 Uiso 0.33 1 calc PR . .
C20 C 0.5866(7) 0.9642(7) 0.1361(2) 0.211(5) Uani 0.33 1 d PDU . .
C21 C 0.6062(2) 0.9055(4) 0.14608(8) 0.216(6) Uani 0.33 1 d PDU . .
C22 C 0.5638(8) 0.8448(9) 0.16417(18) 0.219(10) Uani 0.33 1 d PDU . .
H22A H 0.5831 0.8105 0.1642 0.329 Uiso 0.33 1 calc PR . .
H22B H 0.5114 0.8181 0.1596 0.329 Uiso 0.33 1 calc PR . .
H22C H 0.5692 0.8660 0.1807 0.329 Uiso 0.33 1 calc PR . .
C23 C 0.6579(4) 0.9074(5) 0.13375(13) 0.211(7) Uani 0.33 1 d PDU . .
H23A H 0.6810 0.9484 0.1228 0.253 Uiso 0.33 1 calc PR . .
C24 C 0.6883(5) 0.8610(6) 0.1329(3) 0.150(9) Uani 0.33 1 d PDU . .
H24A H 0.7296 0.8810 0.1212 0.226 Uiso 0.33 1 calc PR . .
H24B H 0.6503 0.8114 0.1276 0.226 Uiso 0.33 1 calc PR . .
H24C H 0.7062 0.8581 0.1493 0.226 Uiso 0.33 1 calc PR . .
O1W O 0.6667 0.6655(16) 0.0833 0.205(9) Uani 0.33 2 d SPU . .

loop_
_atom_site_aniso_label
_atom_site_aniso_U_11
_atom_site_aniso_U_22
_atom_site_aniso_U_33
_atom_site_aniso_U_23
_atom_site_aniso_U_13
_atom_site_aniso_U_12
Zn1 0.0236(6) 0.0236(6) 0.0552(13) 0.000 0.000 0.0118(3)
Zn2 0.0248(5) 0.0437(6) 0.0582(8) -0.0019(6) -0.0009(6) 0.0127(5)
S1 0.0447(6) 0.0511(7) 0.0921(12) 0.0089(7) 0.0095(7) 0.0341(5)
O01 0.025(3) 0.025(3) 0.078(6) 0.000 0.000 0.0127(13)
O1 0.052(3) 0.076(4) 0.059(5) 0.035(3) 0.014(3) 0.052(3)
O1' 0.019(3) 0.010(3) 0.105(6) 0.011(3) 0.020(4) -0.002(3)
O2 0.0576(18) 0.0536(18) 0.107(3) 0.0103(19) 0.004(2) 0.0423(14)
N1 0.027(2) 0.027(2) 0.097(6) 0.000 0.000 0.0134(12)
C1 0.050(2) 0.092(3) 0.051(4) 0.012(3) 0.005(3) 0.055(2)
C2 0.062(2) 0.095(3) 0.087(5) 0.021(3) 0.013(3) 0.069(2)
C3 0.088(3) 0.229(5) 0.106(5) 0.102(4) 0.066(3) 0.130(3)
C4 0.072(3) 0.172(5) 0.121(6) 0.084(4) 0.047(4) 0.086(3)
C5 0.041(3) 0.068(3) 0.071(4) 0.021(3) 0.007(3) 0.033(2)
C6 0.041(2) 0.036(2) 0.076(4) 0.007(3) 0.007(3) 0.024(2)
C7 0.037(3) 0.049(3) 0.075(4) 0.012(3) 0.007(3) 0.021(2)
C8 0.031(2) 0.034(2) 0.092(4) 0.007(3) 0.001(3) 0.0213(18)
C9 0.027(2) 0.018(2) 0.085(4) 0.005(2) -0.004(3) 0.0083(18)
C10 0.023(2) 0.044(3) 0.114(5) 0.000(3) 0.010(3) 0.017(2)
C11 0.045(2) 0.039(3) 0.106(5) 0.028(3) 0.021(3) 0.029(2)
N2 0.231(7) 0.168(7) 0.190(7) -0.009(6) -0.143(6) 0.053(6)
O3 0.272(11) 0.177(11) 0.257(11) -0.020(10) -0.157(10) 0.088(10)
O4 0.224(11) 0.147(10) 0.185(11) -0.023(10) -0.107(10) 0.022(10)
C12 0.280(5) 0.193(5) 0.220(5) 0.001(5) -0.192(5) 0.031(5)
C13 0.281(6) 0.186(6) 0.218(6) -0.015(6) -0.191(6) 0.031(6)
C14 0.281(6) 0.190(6) 0.222(6) -0.014(6) -0.188(6) 0.025(6)
C15 0.286(6) 0.189(6) 0.224(6) -0.009(6) -0.190(6) 0.029(6)
C16 0.276(5) 0.187(5) 0.220(5) -0.010(5) -0.191(5) 0.034(5)
C17 0.272(5) 0.186(5) 0.216(5) -0.005(5) -0.195(5) 0.033(5)
C18 0.255(6) 0.179(6) 0.204(6) 0.000(6) -0.167(6) 0.049(6)
C19 0.162(9) 0.127(9) 0.118(9) -0.019(8) -0.089(8) 0.062(7)
C20 0.233(6) 0.158(6) 0.191(6) -0.009(6) -0.139(6) 0.060(6)
C21 0.236(7) 0.162(7) 0.189(7) 0.002(7) -0.134(7) 0.053(7)
C22 0.262(14) 0.149(13) 0.198(14) -0.005(13) -0.111(13) 0.067(13)
C23 0.234(8) 0.159(8) 0.183(8) 0.002(8) -0.133(8) 0.057(8)
C24 0.147(12) 0.157(13) 0.182(15) -0.004(13) -0.070(12) 0.103(10)
O1W 0.213(12) 0.204(13) 0.199(15) -0.025(5) -0.051(11) 0.107(6)

_geom_special_details            
; 
 All esds (except the esd in the dihedral angle between two l.s. planes) 
 are estimated using the full covariance matrix.  The cell esds are taken 
 into account individually in the estimation of esds in distances, angles 
 and torsion angles; correlations between esds in cell parameters are only 
 used when they are defined by crystal symmetry.  An approximate (isotropic) 
 treatment of cell esds is used for estimating esds involving l.s. planes. 
;

loop_
_geom_bond_atom_site_label_1
_geom_bond_atom_site_label_2
_geom_bond_distance
_geom_bond_site_symmetry_2
_geom_bond_publ_flag
Zn1 O01 1.794(2) . ?
Zn1 O1' 1.968(7) 3_575 ?
Zn1 O1' 1.968(7) 2_775 ?
Zn1 O1' 1.968(7) . ?
Zn1 Zn2 2.1504(17) 16_454 ?
Zn1 Zn2 2.1505(17) 17_674 ?
Zn1 Zn2 2.1506(17) 18_654 ?
Zn1 Zn2 3.112(2) 2_775 ?
Zn1 Zn2 3.112(2) . ?
Zn1 Zn2 3.112(2) 3_575 ?
Zn2 Zn2 1.668(2) 18_654 ?
Zn2 O2 1.822(4) 16_454 ?
Zn2 O1 1.973(7) 17_674 ?
Zn2 O01 1.9843(13) . ?
Zn2 O2 2.147(4) 2_775 ?
Zn2 Zn1 2.1504(17) 16_454 ?
Zn2 O1' 2.354(7) 17_674 ?
Zn2 Zn2 3.024(3) 16_454 ?
S1 C2 1.723(6) . ?
S1 C5 1.723(6) . ?
O01 Zn1 1.794(2) 16_454 ?
O01 Zn2 1.9843(13) 16_454 ?
O01 Zn2 1.9843(13) 2_775 ?
O01 Zn2 1.9843(13) 3_575 ?
O01 Zn2 1.9844(13) 17_674 ?
O01 Zn2 1.9845(13) 18_654 ?
O1 C1 1.400(8) . ?
O1 Zn2 1.973(7) 17_674 ?
O1' C1 1.337(9) . ?
O1' Zn2 2.354(7) 17_674 ?
O2 C1 1.243(6) . ?
O2 Zn2 1.822(4) 16_454 ?
O2 Zn2 2.147(4) 3_575 ?
N1 C9 1.418(5) 2_785 ?
N1 C9 1.418(5) 3_475 ?
N1 C9 1.418(5) . ?
C1 C2 1.429(8) . ?
C2 C3 1.305(8) . ?
C3 C4 1.431(10) . ?
C4 C5 1.383(8) . ?
C5 C6 1.466(8) . ?
C6 C7 1.362(7) . ?
C6 C11 1.418(7) . ?
C7 C8 1.397(8) . ?
C8 C9 1.345(6) . ?
C9 C10 1.385(7) . ?
C10 C11 1.391(8) . ?
N2 C20 1.409(14) . ?
N2 C18 1.439(13) . ?
N2 C19 1.500(15) . ?
O3 C18 1.356(15) . ?
O4 C20 1.337(16) . ?
C12 C13 1.397(4) . ?
C12 C17 1.397(4) . ?
C13 C14 1.395(4) . ?
C14 C15 1.396(4) . ?
C15 C16 1.396(4) . ?
C16 C17 1.398(4) . ?
C17 C18 1.570(12) . ?
C20 C21 1.567(14) . ?
C21 C23 1.252(9) . ?
C21 C22 1.492(12) . ?
C23 C24 1.396(14) . ?

loop_
_geom_angle_atom_site_label_1
_geom_angle_atom_site_label_2
_geom_angle_atom_site_label_3
_geom_angle
_geom_angle_site_symmetry_1
_geom_angle_site_symmetry_3
_geom_angle_publ_flag
O01 Zn1 O1' 109.5(2) . 3_575 ?
O01 Zn1 O1' 109.5(2) . 2_775 ?
O1' Zn1 O1' 109.5(2) 3_575 2_775 ?
O01 Zn1 O1' 109.5(2) . . ?
O1' Zn1 O1' 109.5(2) 3_575 . ?
O1' Zn1 O1' 109.5(2) 2_775 . ?
O01 Zn1 Zn2 59.59(6) . 16_454 ?
O1' Zn1 Zn2 166.1(2) 3_575 16_454 ?
O1' Zn1 Zn2 69.56(19) 2_775 16_454 ?
O1' Zn1 Zn2 83.37(19) . 16_454 ?
O01 Zn1 Zn2 59.59(6) . 17_674 ?
O1' Zn1 Zn2 83.37(19) 3_575 17_674 ?
O1' Zn1 Zn2 166.1(2) 2_775 17_674 ?
O1' Zn1 Zn2 69.56(19) . 17_674 ?
Zn2 Zn1 Zn2 96.65(8) 16_454 17_674 ?
O01 Zn1 Zn2 59.60(6) . 18_654 ?
O1' Zn1 Zn2 69.56(19) 3_575 18_654 ?
O1' Zn1 Zn2 83.37(19) 2_775 18_654 ?
O1' Zn1 Zn2 166.1(2) . 18_654 ?
Zn2 Zn1 Zn2 96.65(8) 16_454 18_654 ?
Zn2 Zn1 Zn2 96.65(8) 17_674 18_654 ?
O01 Zn1 Zn2 36.58(3) . 2_775 ?
O1' Zn1 Zn2 81.3(2) 3_575 2_775 ?
O1' Zn1 Zn2 143.3(2) 2_775 2_775 ?
O1' Zn1 Zn2 98.8(2) . 2_775 ?
Zn2 Zn1 Zn2 91.62(8) 16_454 2_775 ?
Zn2 Zn1 Zn2 30.53(5) 17_674 2_775 ?
Zn2 Zn1 Zn2 67.29(7) 18_654 2_775 ?
O01 Zn1 Zn2 36.58(3) . . ?
O1' Zn1 Zn2 98.8(2) 3_575 . ?
O1' Zn1 Zn2 81.3(2) 2_775 . ?
O1' Zn1 Zn2 143.3(2) . . ?
Zn2 Zn1 Zn2 67.29(7) 16_454 . ?
Zn2 Zn1 Zn2 91.62(8) 17_674 . ?
Zn2 Zn1 Zn2 30.53(5) 18_654 . ?
Zn2 Zn1 Zn2 62.14(5) 2_775 . ?
O01 Zn1 Zn2 36.58(3) . 3_575 ?
O1' Zn1 Zn2 143.3(2) 3_575 3_575 ?
O1' Zn1 Zn2 98.8(2) 2_775 3_575 ?
O1' Zn1 Zn2 81.3(2) . 3_575 ?
Zn2 Zn1 Zn2 30.53(5) 16_454 3_575 ?
Zn2 Zn1 Zn2 67.29(7) 17_674 3_575 ?
Zn2 Zn1 Zn2 91.62(8) 18_654 3_575 ?
Zn2 Zn1 Zn2 62.14(5) 2_775 3_575 ?
Zn2 Zn1 Zn2 62.14(5) . 3_575 ?
Zn2 Zn2 O2 75.81(14) 18_654 16_454 ?
Zn2 Zn2 O1 161.5(2) 18_654 17_674 ?
O2 Zn2 O1 122.0(2) 16_454 17_674 ?
Zn2 Zn2 O01 65.16(4) 18_654 . ?
O2 Zn2 O01 109.71(11) 16_454 . ?
O1 Zn2 O01 108.85(17) 17_674 . ?
Zn2 Zn2 O2 55.35(12) 18_654 2_775 ?
O2 Zn2 O2 104.99(18) 16_454 2_775 ?
O1 Zn2 O2 110.8(2) 17_674 2_775 ?
O01 Zn2 O2 97.74(12) . 2_775 ?
Zn2 Zn2 Zn1 108.54(6) 18_654 16_454 ?
O2 Zn2 Zn1 96.37(12) 16_454 16_454 ?
O1 Zn2 Zn1 76.4(2) 17_674 16_454 ?
O01 Zn2 Zn1 51.23(6) . 16_454 ?
O2 Zn2 Zn1 147.38(13) 2_775 16_454 ?
Zn2 Zn2 O1' 154.80(14) 18_654 17_674 ?
O2 Zn2 O1' 117.8(2) 16_454 17_674 ?
O1 Zn2 O1' 24.8(2) 17_674 17_674 ?
O01 Zn2 O1' 89.77(14) . 17_674 ?
O2 Zn2 O1' 131.0(2) 2_775 17_674 ?
Zn1 Zn2 O1' 51.57(16) 16_454 17_674 ?
Zn2 Zn2 Zn2 80.86(7) 18_654 16_454 ?
O2 Zn2 Zn2 148.81(12) 16_454 16_454 ?
O1 Zn2 Zn2 84.07(18) 17_674 16_454 ?
O01 Zn2 Zn2 40.37(3) . 16_454 ?
O2 Zn2 Zn2 77.37(10) 2_775 16_454 ?
Zn1 Zn2 Zn2 71.71(6) 16_454 16_454 ?
O1' Zn2 Zn2 77.93(16) 17_674 16_454 ?
Zn2 Zn2 Zn1 40.93(4) 18_654 . ?
O2 Zn2 Zn1 110.70(12) 16_454 . ?
O1 Zn2 Zn1 125.07(18) 17_674 . ?
O01 Zn2 Zn1 32.60(3) . . ?
O2 Zn2 Zn1 65.78(12) 2_775 . ?
Zn1 Zn2 Zn1 83.82(8) 16_454 . ?
O1' Zn2 Zn1 115.12(15) 17_674 . ?
Zn2 Zn2 Zn1 41.00(3) 16_454 . ?
C2 S1 C5 92.0(3) . . ?
Zn1 O01 Zn1 179.997(1) 16_454 . ?
Zn1 O01 Zn2 110.83(4) 16_454 16_454 ?
Zn1 O01 Zn2 69.17(4) . 16_454 ?
Zn1 O01 Zn2 69.18(4) 16_454 . ?
Zn1 O01 Zn2 110.82(4) . . ?
Zn2 O01 Zn2 99.26(7) 16_454 . ?
Zn1 O01 Zn2 69.18(4) 16_454 2_775 ?
Zn1 O01 Zn2 110.82(4) . 2_775 ?
Zn2 O01 Zn2 149.89(7) 16_454 2_775 ?
Zn2 O01 Zn2 108.09(4) . 2_775 ?
Zn1 O01 Zn2 69.18(4) 16_454 3_575 ?
Zn1 O01 Zn2 110.82(4) . 3_575 ?
Zn2 O01 Zn2 49.69(8) 16_454 3_575 ?
Zn2 O01 Zn2 108.09(4) . 3_575 ?
Zn2 O01 Zn2 108.09(4) 2_775 3_575 ?
Zn1 O01 Zn2 110.83(4) 16_454 17_674 ?
Zn1 O01 Zn2 69.18(4) . 17_674 ?
Zn2 O01 Zn2 108.09(4) 16_454 17_674 ?
Zn2 O01 Zn2 149.89(7) . 17_674 ?
Zn2 O01 Zn2 49.69(8) 2_775 17_674 ?
Zn2 O01 Zn2 99.26(7) 3_575 17_674 ?
Zn1 O01 Zn2 110.82(4) 16_454 18_654 ?
Zn1 O01 Zn2 69.18(4) . 18_654 ?
Zn2 O01 Zn2 108.08(4) 16_454 18_654 ?
Zn2 O01 Zn2 49.69(8) . 18_654 ?
Zn2 O01 Zn2 99.26(7) 2_775 18_654 ?
Zn2 O01 Zn2 149.89(7) 3_575 18_654 ?
Zn2 O01 Zn2 108.08(4) 17_674 18_654 ?
C1 O1 Zn2 122.4(4) . 17_674 ?
C1 O1' Zn1 124.0(5) . . ?
C1 O1' Zn2 103.6(5) . 17_674 ?
Zn1 O1' Zn2 58.9(2) . 17_674 ?
C1 O2 Zn2 122.2(4) . 16_454 ?
C1 O2 Zn2 124.7(3) . 3_575 ?
Zn2 O2 Zn2 48.84(12) 16_454 3_575 ?
C9 N1 C9 119.16(13) 2_785 3_475 ?
C9 N1 C9 119.16(13) 2_785 . ?
C9 N1 C9 119.15(13) 3_475 . ?
O2 C1 O1' 112.2(6) . . ?
O2 C1 O1 128.4(6) . . ?
O1' C1 O1 42.9(4) . . ?
O2 C1 C2 120.1(5) . . ?
O1' C1 C2 122.4(6) . . ?
O1 C1 C2 108.6(5) . . ?
C3 C2 C1 131.1(6) . . ?
C3 C2 S1 112.3(5) . . ?
C1 C2 S1 116.6(4) . . ?
C2 C3 C4 113.7(5) . . ?
C5 C4 C3 112.1(6) . . ?
C4 C5 C6 129.7(6) . . ?
C4 C5 S1 109.9(5) . . ?
C6 C5 S1 120.3(4) . . ?
C7 C6 C11 117.5(5) . . ?
C7 C6 C5 122.1(5) . . ?
C11 C6 C5 120.1(5) . . ?
C6 C7 C8 122.7(5) . . ?
C9 C8 C7 120.1(5) . . ?
C8 C9 C10 118.6(5) . . ?
C8 C9 N1 121.3(5) . . ?
C10 C9 N1 120.2(5) . . ?
C9 C10 C11 122.6(5) . . ?
C10 C11 C6 118.2(5) . . ?
C20 N2 C18 107.1(11) . . ?
C20 N2 C19 110.5(12) . . ?
C18 N2 C19 135.9(15) . . ?
C13 C12 C17 131.2(4) . . ?
C14 C13 C12 108.4(3) . . ?
C13 C14 C15 130.7(3) . . ?
C16 C15 C14 108.8(4) . . ?
C15 C16 C17 130.9(4) . . ?
C12 C17 C16 108.4(3) . . ?
C12 C17 C18 129.6(8) . . ?
C16 C17 C18 122.0(8) . . ?
O3 C18 N2 92.6(10) . . ?
O3 C18 C17 103.5(11) . . ?
N2 C18 C17 157.5(16) . . ?
O4 C20 N2 110.5(15) . . ?
O4 C20 C21 120.3(13) . . ?
N2 C20 C21 127.0(12) . . ?
C23 C21 C22 120.8(11) . . ?
C23 C21 C20 110.4(8) . . ?
C22 C21 C20 127.8(10) . . ?
C21 C23 C24 132.7(9) . . ?

_diffrn_measured_fraction_theta_max 0.993
_diffrn_reflns_theta_full        25.00
_diffrn_measured_fraction_theta_full 0.993
_refine_diff_density_max         0.529
_refine_diff_density_min         -0.519
_refine_diff_density_rms         0.105
